# Supplementary material for: Causal association of dietary factors with five common cancers: univariate and multivariate Mendelian randomization studies
Source: Front Nutr. 2024 Jul 29;11:1428844. doi: 10.3389/fnut.2024.1428844 (PMC11317396; doi:10.3389/fnut.2024.1428844)
Supplement: Supplementary file 2 [file Table_2.xlsx]

## Sheet: Supplementary file
Supplementary File
Causal association of dietary factors with five common cancers: univariate and multivariate Mendelian randomization studies
Contents:
Supplementary Table S29. Genetic instruments for 45 diet habbits and BC(Overall) used in the MR analyses.
Supplementary Table S30. Genetic instruments for 45 diet habbits and BC(ER+) used in the MR analyses.
Supplementary Table S31. Genetic instruments for 45 diet habbits and BC(ER-) used in the MR analyses.
Supplementary Table S32. Genetic instruments for 45 diet habbits and EC(Overall) used in the MR analyses.
Supplementary Table S33. Genetic instruments for 45 diet habbits and EC(Endometrioid) used in the MR analyses.
Supplementary Table S34. Genetic instruments for 45 diet habbits and EC(Non-endometrioid) used in the MR analyses.
Supplementary Table S35. Genetic instruments for 45 diet habbits and LC(Overall) used in the MR analyses.
Supplementary Table S36. Genetic instruments for 45 diet habbits and LC(Lung adenocarcinoma) used in the MR analyses.
Supplementary Table S37. Genetic instruments for 45 diet habbits and LC(Lung squamous carcinoma) used in the MR analyses.
Supplementary Table S38. Genetic instruments for 45 diet habbits and OC(Overall invasive) used in the MR analyses.
Supplementary Table S39. Genetic instruments for 45 diet habbits and OC(High grade serous) used in the MR analyses.
Supplementary Table S40. Genetic instruments for 45 diet habbits and OC(Low grade serous) used in the MR analyses.
Supplementary Table S41. Genetic instruments for 45 diet habbits and OC(Endometrioid) used in the MR analyses.
Supplementary Table S42. Genetic instruments for 45 diet habbits and OC(Clear cell) used in the MR analyses.
Supplementary Table S43. Genetic instruments for 45 diet habbits and OC(Invasive mucinous) used in the MR analyses.
Supplementary Table S44. Genetic instruments for 45 diet habbits and PC(Overall) used in the MR analyses.

## Sheet: S29
Supplementary Table S29. Genetic instruments for 45 diet habbits and BC(Overall) used in the MR analyses.
Exposure	Outcome	SNP	EA	OA	Beta	SE	P-value	EAF	R2	F
Age when last ate meat	BC(Overall)	rs114207391	G	T	-0.120356	0.0256293	2.7e-06	0.039901	0.00110985	29.1485
Age when last ate meat	BC(Overall)	rs4679571	G	C	0.0808184	0.0162829	6.9e-07	0.102223	0.00119886	30.6859
Age when last ate meat	BC(Overall)	rs58177533	A	G	-0.066905	0.0145218	4.1e-06	0.134064	0.00103931	27.9301
Age when last ate meat	BC(Overall)	rs61889198	C	T	0.0860553	0.0182331	2.4e-06	0.082516	0.0011213	29.3462
Age when last ate meat	BC(Overall)	rs62419352	G	A	-0.155382	0.0315041	8.1e-07	0.02799	0.00131373	32.6705
Age when last ate meat	BC(Overall)	rs72713137	C	T	-0.0553273	0.0116366	2e-06	0.232316	0.00109187	28.8378
Age when last ate meat	BC(Overall)	rs72850642	A	G	-0.0687512	0.0136804	5e-07	0.161148	0.00127791	32.0517
Age when last ate meat	BC(Overall)	rs73197522	C	T	0.116846	0.0242604	1.5e-06	0.042904	0.00112127	29.3457
Age when last ate meat	BC(Overall)	rs75504236	A	C	-0.0811616	0.0163417	6.8e-07	0.105601	0.00124432	31.4713
Age when last ate meat	BC(Overall)	rs7735361	C	T	-0.0499678	0.0109416	5e-06	0.291397	0.00103109	27.7882
Age when last ate meat	BC(Overall)	rs79058684	T	C	0.0893743	0.0185082	1.4e-06	0.077101	0.00113676	29.6132
Average weekly fortified wine intake	BC(Overall)	rs116499549	G	A	0.0314402	0.00563198	2.4e-08	0.010781	2.1084e-05	16.9064
Average weekly fortified wine intake	BC(Overall)	rs117068887	T	A	0.0383752	0.00744209	2.5e-07	0.006295	1.8424e-05	16.0351
Average weekly fortified wine intake	BC(Overall)	rs117959658	C	T	-0.022868	0.0048666	2.6e-06	0.014515	1.49608e-05	14.9006
Average weekly fortified wine intake	BC(Overall)	rs12073029	C	T	-0.00540116	0.00117312	4.1e-06	0.464541	1.45129e-05	14.7539
Average weekly fortified wine intake	BC(Overall)	rs1443543	C	T	-0.00547519	0.00119407	4.5e-06	0.397285	1.43563e-05	14.7026
Average weekly fortified wine intake	BC(Overall)	rs17022628	C	T	0.0255866	0.00510618	5.4e-07	0.013599	1.75637e-05	15.7533
Average weekly fortified wine intake	BC(Overall)	rs2103883	G	A	-0.00570091	0.00116828	1.1e-06	0.455911	1.61238e-05	15.2816
Average weekly fortified wine intake	BC(Overall)	rs243077	G	A	0.00561758	0.00118179	2e-06	0.580375	1.53709e-05	15.035
Average weekly fortified wine intake	BC(Overall)	rs2685536	A	G	-0.00544514	0.00116959	3.2e-06	0.541639	1.4722e-05	14.8224
Average weekly fortified wine intake	BC(Overall)	rs405509	G	T	0.00648936	0.00116418	2.5e-08	0.510151	2.10472e-05	16.8944
Average weekly fortified wine intake	BC(Overall)	rs4599833	A	G	-0.00601272	0.00127342	2.3e-06	0.704144	1.50631e-05	14.9342
Average weekly fortified wine intake	BC(Overall)	rs4952896	A	G	0.0064028	0.00134454	1.9e-06	0.746964	1.54972e-05	15.0763
Average weekly fortified wine intake	BC(Overall)	rs58422016	A	G	-0.00619245	0.00130379	2e-06	0.282996	1.55617e-05	15.0975
Average weekly fortified wine intake	BC(Overall)	rs62035537	A	G	-0.00874359	0.00190433	4.4e-06	0.106191	1.45125e-05	14.7538
Average weekly fortified wine intake	BC(Overall)	rs62380364	A	C	-0.0058022	0.00117418	7.8e-07	0.455424	1.6699e-05	15.47
Average weekly fortified wine intake	BC(Overall)	rs62388445	T	C	0.00823401	0.00172753	1.9e-06	0.145162	1.68263e-05	15.5117
Average weekly fortified wine intake	BC(Overall)	rs6571128	A	G	0.00571964	0.00122243	2.9e-06	0.346121	1.48079e-05	14.8506
Average weekly fortified wine intake	BC(Overall)	rs6706965	G	A	-0.00593349	0.00118474	5.5e-07	0.573809	1.72196e-05	15.6406
Average weekly fortified wine intake	BC(Overall)	rs72768007	A	C	0.0123805	0.00259285	1.8e-06	0.05314	1.54246e-05	15.0526
Average weekly fortified wine intake	BC(Overall)	rs73160046	A	G	0.0182176	0.00383347	2e-06	0.023432	1.51888e-05	14.9753
Average weekly fortified wine intake	BC(Overall)	rs77005662	C	T	-0.00964434	0.00196252	8.9e-07	0.098731	1.65532e-05	15.4223
Average weekly fortified wine intake	BC(Overall)	rs9401756	G	A	0.00775597	0.0015578	6.4e-07	0.168941	1.68915e-05	15.5331
Bread intake	BC(Overall)	rs10011481	C	G	0.0147406	0.00310182	2e-06	0.883772	4.46387e-05	30.188
Bread intake	BC(Overall)	rs10201472	G	A	-0.0103928	0.00200649	2.2e-07	0.435967	5.31194e-05	34.0237
Bread intake	BC(Overall)	rs10211137	C	T	-0.0244893	0.00405915	1.6e-09	0.064479	7.23527e-05	42.7227
Bread intake	BC(Overall)	rs10228671	G	A	0.0091886	0.00199463	4.1e-06	0.457744	4.19137e-05	28.9556
Bread intake	BC(Overall)	rs10761661	T	C	-0.0114852	0.00200486	1e-08	0.45322	6.53776e-05	39.5679
Bread intake	BC(Overall)	rs10966045	T	C	-0.0114018	0.00231262	8.2e-07	0.247342	4.8403e-05	31.8905
Bread intake	BC(Overall)	rs11013753	C	A	-0.0131998	0.00263516	5.5e-07	0.172634	4.97724e-05	32.5099
Bread intake	BC(Overall)	rs111317388	C	A	0.0169094	0.00338458	5.9e-07	0.098111	5.06008e-05	32.8845
Bread intake	BC(Overall)	rs11133681	C	T	-0.0103397	0.00203807	3.9e-07	0.597537	5.14205e-05	33.2553
Bread intake	BC(Overall)	rs11204671	C	T	-0.0100703	0.00208392	1.3e-06	0.648704	4.62205e-05	30.9034
Bread intake	BC(Overall)	rs112611766	T	A	0.0188861	0.0041052	4.2e-06	0.065513	4.36732e-05	29.7514
Bread intake	BC(Overall)	rs113209191	A	G	-0.0108628	0.00235845	4.1e-06	0.236027	4.25553e-05	29.2458
Bread intake	BC(Overall)	rs115276619	A	T	-0.0386498	0.00798543	1.3e-06	0.016825	4.94209e-05	32.3509
Bread intake	BC(Overall)	rs11620650	C	T	-0.0107198	0.00209509	3.1e-07	0.350869	5.23457e-05	33.6737
Bread intake	BC(Overall)	rs11628639	C	T	-0.013495	0.00232226	6.2e-09	0.243333	6.70628e-05	40.3301
Bread intake	BC(Overall)	rs116448128	C	T	0.0397295	0.00806245	8.3e-07	0.016793	5.2123e-05	33.573
Bread intake	BC(Overall)	rs11691161	G	A	-0.0104221	0.00199991	1.9e-07	0.460712	5.39748e-05	34.4105
Bread intake	BC(Overall)	rs117398588	G	A	-0.0381486	0.00719476	1.1e-07	0.01948	5.55946e-05	35.1432
Bread intake	BC(Overall)	rs12117826	A	G	-0.0156494	0.0034214	4.8e-06	0.093533	4.15281e-05	28.7812
Bread intake	BC(Overall)	rs12252672	G	C	-0.0120912	0.0025959	3.2e-06	0.179534	4.30701e-05	29.4786
Bread intake	BC(Overall)	rs12349638	A	G	0.0103486	0.00200099	2.3e-07	0.547398	5.30656e-05	33.9993
Bread intake	BC(Overall)	rs12510662	A	G	0.00938853	0.00202948	3.7e-06	0.406796	4.25408e-05	29.2392
Bread intake	BC(Overall)	rs12613918	T	C	0.0135352	0.00294229	4.2e-06	0.132176	4.20285e-05	29.0075
Bread intake	BC(Overall)	rs13016665	A	C	0.0147544	0.00202829	3.5e-13	0.423235	0.00010628	58.0688
Bread intake	BC(Overall)	rs13023099	A	C	-0.0114708	0.00202287	1.4e-08	0.571784	6.44336e-05	39.1409
Bread intake	BC(Overall)	rs13078091	T	C	0.00976297	0.0021047	3.5e-06	0.649175	4.34156e-05	29.6349
Bread intake	BC(Overall)	rs13131626	A	G	0.00966158	0.00200161	1.4e-06	0.452824	4.62576e-05	30.9202
Bread intake	BC(Overall)	rs13277520	G	C	-0.0137622	0.002709	3.8e-07	0.161851	5.13857e-05	33.2396
Bread intake	BC(Overall)	rs144281439	C	T	0.0259719	0.00536698	1.3e-06	0.035912	4.67083e-05	31.1241
Bread intake	BC(Overall)	rs146642700	A	T	-0.0477258	0.00976266	1e-06	0.011342	5.10825e-05	33.1024
Bread intake	BC(Overall)	rs1492988	G	C	0.0115447	0.00203549	1.4e-08	0.599095	6.40225e-05	38.955
Bread intake	BC(Overall)	rs1566029	C	T	0.00955771	0.00199869	1.7e-06	0.538226	4.54079e-05	30.5359
Bread intake	BC(Overall)	rs16938253	G	A	-0.0120739	0.00245833	9e-07	0.206504	4.77747e-05	31.6064
Bread intake	BC(Overall)	rs16958397	G	C	-0.0147882	0.00275489	8e-08	0.156901	5.78582e-05	36.167
Bread intake	BC(Overall)	rs17083079	A	G	0.0301138	0.00467938	1.2e-10	0.047423	8.19314e-05	47.0552
Bread intake	BC(Overall)	rs17332107	G	A	-0.0112511	0.00217274	2.2e-07	0.298014	5.29645e-05	33.9536
Bread intake	BC(Overall)	rs17693403	A	G	0.00975021	0.00209652	3.3e-06	0.343886	4.28995e-05	29.4014
Bread intake	BC(Overall)	rs1840339	T	G	0.0104181	0.00214048	1.1e-06	0.683162	4.69859e-05	31.2496
Bread intake	BC(Overall)	rs1884010	G	A	-0.00986754	0.00203272	1.2e-06	0.558992	4.80065e-05	31.7112
Bread intake	BC(Overall)	rs192358911	C	G	-0.0377184	0.00734749	2.8e-07	0.019677	5.48864e-05	34.8229
Bread intake	BC(Overall)	rs1940033	T	C	-0.011079	0.00202843	4.7e-08	0.592727	5.92613e-05	36.8016
Bread intake	BC(Overall)	rs198167	C	A	-0.0105407	0.00216899	1.2e-06	0.699705	4.66909e-05	31.1162
Bread intake	BC(Overall)	rs1994315	C	T	-0.0168239	0.00214445	4.3e-15	0.685162	0.000122114	65.2306
Bread intake	BC(Overall)	rs2068650	C	A	-0.013938	0.00199929	3.1e-12	0.472074	9.68309e-05	53.7945
Bread intake	BC(Overall)	rs2089848	G	A	-0.0129535	0.00277994	3.2e-06	0.150303	4.28584e-05	29.3829
Bread intake	BC(Overall)	rs2233926	A	G	0.0213659	0.00442556	1.4e-06	0.053666	4.63678e-05	30.97
Bread intake	BC(Overall)	rs2391874	G	A	0.0114661	0.0021338	7.7e-08	0.675874	5.76025e-05	36.0513
Bread intake	BC(Overall)	rs2494703	G	A	-0.0179465	0.0033297	7.1e-08	0.208211	0.000106195	58.0299
Bread intake	BC(Overall)	rs2517678	T	C	0.013233	0.00208598	2.2e-10	0.368395	8.14903e-05	46.8557
Bread intake	BC(Overall)	rs28406095	A	G	-0.010949	0.00200012	4.4e-08	0.461729	5.95891e-05	36.9498
Bread intake	BC(Overall)	rs319694	T	C	0.0111305	0.00215594	2.4e-07	0.693936	5.26249e-05	33.8
Bread intake	BC(Overall)	rs34109003	T	C	0.01614	0.00303932	1.1e-07	0.125894	5.73332e-05	35.9295
Bread intake	BC(Overall)	rs34324799	G	C	-0.0401535	0.00872734	4.2e-06	0.014605	4.64076e-05	30.9881
Bread intake	BC(Overall)	rs34855425	T	C	-0.0116602	0.00218069	8.9e-08	0.296778	5.675e-05	35.6658
Bread intake	BC(Overall)	rs35554096	A	G	0.0100256	0.00219709	5e-06	0.288434	4.12584e-05	28.6592
Bread intake	BC(Overall)	rs379336	G	A	-0.00953705	0.00200579	2e-06	0.563409	4.47463e-05	30.2367
Bread intake	BC(Overall)	rs4473606	G	A	-0.00935243	0.00202683	3.9e-06	0.576785	4.27026e-05	29.3124
Bread intake	BC(Overall)	rs4665972	C	T	-0.0142361	0.00204335	3.2e-12	0.604541	9.69035e-05	53.8273
Bread intake	BC(Overall)	rs4800666	C	T	0.0103005	0.00209631	8.9e-07	0.350245	4.82912e-05	31.84
Bread intake	BC(Overall)	rs4892250	T	C	-0.0104981	0.00206099	3.5e-07	0.62509	5.1656e-05	33.3618
Bread intake	BC(Overall)	rs4908506	C	A	-0.0109319	0.00204915	9.6e-08	0.623334	5.61175e-05	35.3797
Bread intake	BC(Overall)	rs4910395	G	A	-0.0113599	0.00236659	1.6e-06	0.769084	4.5836e-05	30.7296
Bread intake	BC(Overall)	rs4947596	C	T	-0.0229062	0.00454366	4.6e-07	0.050406	5.02292e-05	32.7165
Bread intake	BC(Overall)	rs4984685	A	G	0.0135849	0.00248083	4.4e-08	0.201006	5.92783e-05	36.8092
Bread intake	BC(Overall)	rs55745436	T	C	0.0134245	0.00234263	1e-08	0.237279	6.52306e-05	39.5014
Bread intake	BC(Overall)	rs55897404	A	C	0.021234	0.00462614	4.4e-06	0.049447	4.23848e-05	29.1686
Bread intake	BC(Overall)	rs57824799	T	C	0.0279053	0.00566056	8.2e-07	0.032236	4.85863e-05	31.9735
Bread intake	BC(Overall)	rs596878	C	A	-0.011739	0.00201069	5.3e-09	0.449595	6.82018e-05	40.8453
Bread intake	BC(Overall)	rs6090344	A	G	-0.0125252	0.0024128	2.1e-07	0.232351	5.59637e-05	35.3101
Bread intake	BC(Overall)	rs61860539	C	A	0.0184306	0.00393598	2.8e-06	0.071871	4.5318e-05	30.4953
Bread intake	BC(Overall)	rs61868497	T	C	-0.0140819	0.00299334	2.5e-06	0.127202	4.40312e-05	29.9133
Bread intake	BC(Overall)	rs61878484	T	C	-0.0144491	0.00308017	2.7e-06	0.125257	4.57503e-05	30.6908
Bread intake	BC(Overall)	rs62091167	C	A	-0.0138402	0.0024253	1.2e-08	0.215931	6.48611e-05	39.3343
Bread intake	BC(Overall)	rs62272476	C	A	0.0138074	0.00287317	1.5e-06	0.139735	4.58344e-05	30.7288
Bread intake	BC(Overall)	rs62374725	C	T	0.0162948	0.0034002	1.6e-06	0.094556	4.54652e-05	30.5618
Bread intake	BC(Overall)	rs639548	T	G	0.0100325	0.00213873	2.7e-06	0.684006	4.35098e-05	29.6775
Bread intake	BC(Overall)	rs6462253	A	G	-0.00939445	0.00202096	3.3e-06	0.579168	4.30215e-05	29.4566
Bread intake	BC(Overall)	rs656817	G	A	-0.0126883	0.00210929	1.8e-09	0.334442	7.1671e-05	42.4144
Bread intake	BC(Overall)	rs66480507	G	T	0.0106057	0.0022203	1.8e-06	0.298931	4.71455e-05	31.3218
Bread intake	BC(Overall)	rs6754311	C	T	0.0141353	0.00224657	3.1e-10	0.264485	7.77379e-05	45.1584
Bread intake	BC(Overall)	rs7018920	T	C	0.015155	0.00302332	5.4e-07	0.123948	4.98783e-05	32.5578
Bread intake	BC(Overall)	rs71308920	T	C	-0.0124359	0.00247171	4.9e-07	0.207321	5.08306e-05	32.9885
Bread intake	BC(Overall)	rs7195572	A	G	0.00922298	0.00201735	4.8e-06	0.504147	4.25288e-05	29.2338
Bread intake	BC(Overall)	rs7211048	C	T	0.00940896	0.00199498	2.4e-06	0.473092	4.41361e-05	29.9607
Bread intake	BC(Overall)	rs72823602	G	A	0.0226224	0.00491281	4.1e-06	0.04284	4.19702e-05	28.9812
Bread intake	BC(Overall)	rs73013812	A	C	-0.0128922	0.00279139	3.9e-06	0.174795	4.79485e-05	31.685
Bread intake	BC(Overall)	rs73802707	T	C	-0.0159296	0.00276165	8e-09	0.153694	6.60122e-05	39.8549
Bread intake	BC(Overall)	rs74478831	A	G	0.0213376	0.00460154	3.5e-06	0.050415	4.35928e-05	29.715
Bread intake	BC(Overall)	rs75544197	G	A	0.0268268	0.00529678	4.1e-07	0.036808	5.10297e-05	33.0785
Bread intake	BC(Overall)	rs77122317	A	T	-0.013113	0.00264359	7e-07	0.172701	4.91351e-05	32.2216
Bread intake	BC(Overall)	rs7775674	T	G	0.0105774	0.00225677	2.8e-06	0.728255	4.42826e-05	30.027
Bread intake	BC(Overall)	rs7802468	T	C	-0.0233527	0.00205629	6.9e-30	0.371501	0.000254665	125.197
Bread intake	BC(Overall)	rs78458885	C	T	-0.0195378	0.00408777	1.8e-06	0.06379	4.55939e-05	30.6201
Bread intake	BC(Overall)	rs78734041	G	C	-0.0275192	0.00599304	4.4e-06	0.028552	4.20105e-05	28.9994
Bread intake	BC(Overall)	rs79207796	T	C	0.0232058	0.00472642	9.1e-07	0.04637	4.76256e-05	31.5389
Bread intake	BC(Overall)	rs7923705	A	G	0.0125344	0.0026402	2.1e-06	0.828434	4.46608e-05	30.198
Bread intake	BC(Overall)	rs79436018	C	T	-0.0176147	0.00311645	1.6e-08	0.116276	6.37657e-05	38.8389
Bread intake	BC(Overall)	rs80114193	A	G	-0.0127227	0.0026835	2.1e-06	0.164976	4.45973e-05	30.1693
Bread intake	BC(Overall)	rs8047941	A	G	0.00958977	0.00204847	2.8e-06	0.385035	4.35509e-05	29.696
Bread intake	BC(Overall)	rs8050588	A	G	-0.0109771	0.00206891	1.1e-07	0.362246	5.56752e-05	35.1796
Bread intake	BC(Overall)	rs838133	G	A	0.0110481	0.00205793	7.9e-08	0.549476	6.04327e-05	37.3314
Bread intake	BC(Overall)	rs904512	A	G	-0.0123924	0.0024045	2.6e-07	0.764832	5.5244e-05	34.9846
Bread intake	BC(Overall)	rs9323989	C	T	-0.0116143	0.00205547	1.6e-08	0.379169	6.35071e-05	38.7219
Bread intake	BC(Overall)	rs9478329	T	C	0.0123837	0.00255342	1.2e-06	0.193071	4.77841e-05	31.6106
Bread intake	BC(Overall)	rs9529024	T	A	-0.0129169	0.00206792	4.2e-10	0.370396	7.78181e-05	45.1947
Bread intake	BC(Overall)	rs9564268	C	T	-0.0121606	0.00204932	3e-09	0.615619	6.99864e-05	41.6525
Bread intake	BC(Overall)	rs9607542	G	A	-0.0123227	0.00247933	6.7e-07	0.204952	4.94866e-05	32.3806
Bread intake	BC(Overall)	rs9662365	T	C	0.0121661	0.00198921	9.6e-10	0.499481	7.40069e-05	43.4709
Bread intake	BC(Overall)	rs9755262	C	A	-0.0210046	0.00414263	4e-07	0.061785	5.11498e-05	33.1329
Bread intake	BC(Overall)	rs9881332	G	C	0.0113702	0.00202188	1.9e-08	0.581804	6.29104e-05	38.452
Bread intake	BC(Overall)	rs9897045	G	A	0.0136547	0.00260717	1.6e-07	0.818913	5.52993e-05	35.0096
lamb/mutton intake	BC(Overall)	rs1004278	C	G	-0.00798803	0.00156383	3.3e-07	0.33127	2.82711e-05	23.0052
lamb/mutton intake	BC(Overall)	rs10098073	A	C	-0.00784368	0.00147337	1e-07	0.473422	3.06747e-05	24.1109
lamb/mutton intake	BC(Overall)	rs10118916	C	A	-0.00730858	0.00149749	1.1e-06	0.594995	2.57436e-05	21.8425
lamb/mutton intake	BC(Overall)	rs10180960	T	C	-0.00805721	0.00154419	1.8e-07	0.347292	2.94315e-05	23.539
lamb/mutton intake	BC(Overall)	rs10510562	C	G	0.00786782	0.00160449	9.4e-07	0.297374	2.58682e-05	21.8998
lamb/mutton intake	BC(Overall)	rs10852981	T	G	-0.0068507	0.00146514	2.9e-06	0.526409	2.34006e-05	20.7646
lamb/mutton intake	BC(Overall)	rs10883567	C	T	-0.00723409	0.00146482	7.9e-07	0.488843	2.6153e-05	22.0308
lamb/mutton intake	BC(Overall)	rs10905778	A	G	0.00745433	0.00147049	4e-07	0.44429	2.74386e-05	22.6222
lamb/mutton intake	BC(Overall)	rs10932201	A	G	0.00721621	0.00146662	8.6e-07	0.460852	2.58772e-05	21.9039
lamb/mutton intake	BC(Overall)	rs11019656	G	T	-0.00876103	0.00169525	2.4e-07	0.246721	2.853e-05	23.1243
lamb/mutton intake	BC(Overall)	rs11090045	A	G	-0.0106761	0.00160657	3e-11	0.307145	4.85111e-05	32.3164
lamb/mutton intake	BC(Overall)	rs11100930	A	G	0.0111651	0.00220119	3.9e-07	0.873532	2.75432e-05	22.6703
lamb/mutton intake	BC(Overall)	rs114210747	T	C	0.0123167	0.00264501	3.2e-06	0.084286	2.34171e-05	20.7722
lamb/mutton intake	BC(Overall)	rs115145470	A	G	0.0212548	0.00434054	9.7e-07	0.030056	2.63404e-05	22.117
lamb/mutton intake	BC(Overall)	rs115687569	A	G	0.0175963	0.00356678	8.1e-07	0.045244	2.67501e-05	22.3055
lamb/mutton intake	BC(Overall)	rs11672035	T	C	-0.00903441	0.00179515	4.8e-07	0.210905	2.71673e-05	22.4974
lamb/mutton intake	BC(Overall)	rs11673714	C	T	-0.0120718	0.00256924	2.6e-06	0.088702	2.35596e-05	20.8378
lamb/mutton intake	BC(Overall)	rs11743441	T	G	-0.00884199	0.00148593	2.7e-09	0.574343	3.82262e-05	27.5849
lamb/mutton intake	BC(Overall)	rs11756299	G	A	0.00756807	0.00147716	3e-07	0.427077	2.80287e-05	22.8937
lamb/mutton intake	BC(Overall)	rs11772832	C	T	-0.00734654	0.00149333	8.7e-07	0.399832	2.59028e-05	21.9157
lamb/mutton intake	BC(Overall)	rs117817642	A	G	-0.025264	0.00535849	2.4e-06	0.01954	2.44562e-05	21.2502
lamb/mutton intake	BC(Overall)	rs1193333	G	A	0.00724295	0.00152718	2.1e-06	0.642506	2.40994e-05	21.0861
lamb/mutton intake	BC(Overall)	rs12494242	C	T	0.00758599	0.00156645	1.3e-06	0.319482	2.50231e-05	21.511
lamb/mutton intake	BC(Overall)	rs12595749	G	A	0.00677335	0.00148113	4.8e-06	0.422918	2.2394e-05	20.3015
lamb/mutton intake	BC(Overall)	rs12634740	G	T	-0.010087	0.00169718	2.8e-09	0.252078	3.83659e-05	27.6491
lamb/mutton intake	BC(Overall)	rs12908716	G	T	-0.00681736	0.00146665	3.3e-06	0.532944	2.31373e-05	20.6435
lamb/mutton intake	BC(Overall)	rs12935033	T	C	-0.00693323	0.00150668	4.2e-06	0.379962	2.26496e-05	20.4191
lamb/mutton intake	BC(Overall)	rs13340130	T	A	0.00770074	0.00153911	5.6e-07	0.344985	2.68007e-05	22.3288
lamb/mutton intake	BC(Overall)	rs136548	T	C	0.00953241	0.00151227	2.9e-10	0.376668	4.26691e-05	29.6288
lamb/mutton intake	BC(Overall)	rs137969241	T	G	-0.0352099	0.00752807	2.9e-06	0.010528	2.58291e-05	21.8818
lamb/mutton intake	BC(Overall)	rs139012851	G	A	0.0399829	0.00826792	1.3e-06	0.008066	2.55811e-05	21.7677
lamb/mutton intake	BC(Overall)	rs139237013	A	G	0.0188989	0.00314007	1.8e-09	0.057668	3.88188e-05	27.8575
lamb/mutton intake	BC(Overall)	rs1412816	T	A	0.00724394	0.00150287	1.4e-06	0.610472	2.49565e-05	21.4804
lamb/mutton intake	BC(Overall)	rs141934869	T	G	-0.0352625	0.007512	2.7e-06	0.010227	2.51733e-05	21.5801
lamb/mutton intake	BC(Overall)	rs143364287	T	A	-0.0248015	0.00542823	4.9e-06	0.02001	2.41243e-05	21.0975
lamb/mutton intake	BC(Overall)	rs146908007	T	C	-0.0378944	0.00816971	3.5e-06	0.008508	2.42268e-05	21.1447
lamb/mutton intake	BC(Overall)	rs1474864	T	C	0.0172845	0.00360729	1.7e-06	0.043555	2.4891e-05	21.4502
lamb/mutton intake	BC(Overall)	rs1556147	T	A	0.00910131	0.00155908	5.3e-09	0.671626	3.65371e-05	26.8078
lamb/mutton intake	BC(Overall)	rs16891982	G	C	-0.0242681	0.00436437	2.7e-08	0.972143	3.18982e-05	24.6738
lamb/mutton intake	BC(Overall)	rs17107024	C	T	-0.010492	0.00218175	1.5e-06	0.128848	2.47126e-05	21.3682
lamb/mutton intake	BC(Overall)	rs1711171	C	T	0.00880286	0.00169125	1.9e-07	0.749565	2.90926e-05	23.3831
lamb/mutton intake	BC(Overall)	rs17235152	C	T	-0.0102645	0.00206083	6.3e-07	0.151013	2.7016e-05	22.4278
lamb/mutton intake	BC(Overall)	rs17270057	C	T	0.0126533	0.00230897	4.3e-08	0.113347	3.21811e-05	24.8039
lamb/mutton intake	BC(Overall)	rs17594338	A	G	-0.00733935	0.00155187	2.3e-06	0.332797	2.39212e-05	21.0041
lamb/mutton intake	BC(Overall)	rs1958801	G	A	-0.00894391	0.00161749	3.2e-08	0.287998	3.28062e-05	25.0915
lamb/mutton intake	BC(Overall)	rs2028935	C	A	-0.00738886	0.001465	4.6e-07	0.484581	2.72717e-05	22.5454
lamb/mutton intake	BC(Overall)	rs2101975	G	A	-0.00717756	0.00148125	1.3e-06	0.432138	2.52842e-05	21.6311
lamb/mutton intake	BC(Overall)	rs2116439	G	A	-0.00755091	0.00154804	1.1e-06	0.339324	2.55642e-05	21.7599
lamb/mutton intake	BC(Overall)	rs2135928	T	G	-0.00796638	0.00165447	1.5e-06	0.731597	2.49236e-05	21.4653
lamb/mutton intake	BC(Overall)	rs2222760	A	G	-0.00909294	0.00163727	2.8e-08	0.28089	3.34018e-05	25.3655
lamb/mutton intake	BC(Overall)	rs224064	C	T	0.00755091	0.00149457	4.4e-07	0.603875	2.72777e-05	22.5482
lamb/mutton intake	BC(Overall)	rs2396885	G	A	-0.0101501	0.00199199	3.5e-07	0.838915	2.78448e-05	22.8091
lamb/mutton intake	BC(Overall)	rs2439945	T	C	0.00919189	0.00186127	7.9e-07	0.193782	2.64001e-05	22.1445
lamb/mutton intake	BC(Overall)	rs2513324	C	A	0.00900002	0.00165779	5.7e-08	0.267185	3.17193e-05	24.5915
lamb/mutton intake	BC(Overall)	rs2678900	G	T	0.0100844	0.00148119	9.9e-12	0.427924	4.9791e-05	32.9052
lamb/mutton intake	BC(Overall)	rs268562	T	G	0.00802818	0.00170514	2.5e-06	0.756468	2.37471e-05	20.924
lamb/mutton intake	BC(Overall)	rs270026	G	A	-0.00690007	0.00148365	3.3e-06	0.415168	2.31202e-05	20.6356
lamb/mutton intake	BC(Overall)	rs2726033	G	A	-0.00948966	0.0014804	1.5e-10	0.422384	4.39418e-05	30.2143
lamb/mutton intake	BC(Overall)	rs276453	C	A	-0.014237	0.00146723	2.9e-22	0.488356	0.000101291	56.599
lamb/mutton intake	BC(Overall)	rs2926119	A	C	0.00811121	0.00148179	4.4e-08	0.569417	3.22618e-05	24.841
lamb/mutton intake	BC(Overall)	rs2966819	G	A	0.00804884	0.00156617	2.8e-07	0.321341	2.82562e-05	22.9983
lamb/mutton intake	BC(Overall)	rs3105056	C	T	-0.0116241	0.00164854	1.8e-12	0.732738	5.29218e-05	34.3455
lamb/mutton intake	BC(Overall)	rs34503203	G	A	0.00712127	0.00149927	2e-06	0.388733	2.41006e-05	21.0866
lamb/mutton intake	BC(Overall)	rs35797675	G	T	-0.0108498	0.0017934	1.4e-09	0.215928	3.98601e-05	28.3365
lamb/mutton intake	BC(Overall)	rs35979472	T	A	-0.0085699	0.001725	6.8e-07	0.239087	2.67222e-05	22.2927
lamb/mutton intake	BC(Overall)	rs3737627	A	G	-0.007663	0.00164779	3.3e-06	0.270991	2.32015e-05	20.673
lamb/mutton intake	BC(Overall)	rs3828661	C	A	-0.00822972	0.00176447	3.1e-06	0.220885	2.33114e-05	20.7236
lamb/mutton intake	BC(Overall)	rs3909726	A	G	0.0139533	0.00197893	1.8e-12	0.836382	5.32868e-05	34.5134
lamb/mutton intake	BC(Overall)	rs3964074	C	T	-0.00814112	0.00147218	3.2e-08	0.547043	3.28456e-05	25.1096
lamb/mutton intake	BC(Overall)	rs41282441	C	G	-0.0253066	0.00531461	1.9e-06	0.019788	2.48439e-05	21.4286
lamb/mutton intake	BC(Overall)	rs416769	G	A	0.00769534	0.00148021	2e-07	0.421431	2.8878e-05	23.2844
lamb/mutton intake	BC(Overall)	rs4272399	A	C	-0.00924231	0.00157567	4.5e-09	0.321491	3.72662e-05	27.1433
lamb/mutton intake	BC(Overall)	rs429358	C	T	-0.0181966	0.00202671	2.7e-19	0.154171	8.63566e-05	49.7278
lamb/mutton intake	BC(Overall)	rs4315028	C	A	0.00813898	0.00173551	2.7e-06	0.232489	2.36405e-05	20.875
lamb/mutton intake	BC(Overall)	rs4422110	T	C	-0.00755984	0.00146688	2.6e-07	0.534543	2.84392e-05	23.0825
lamb/mutton intake	BC(Overall)	rs4444956	G	A	-0.00775736	0.00146478	1.2e-07	0.489942	3.00761e-05	23.8356
lamb/mutton intake	BC(Overall)	rs4449668	T	G	-0.00982554	0.00200471	9.5e-07	0.158724	2.57824e-05	21.8603
lamb/mutton intake	BC(Overall)	rs4486004	T	G	-0.00869231	0.00176386	8.3e-07	0.220928	2.60093e-05	21.9647
lamb/mutton intake	BC(Overall)	rs4676964	T	C	0.00776157	0.00147528	1.4e-07	0.510683	3.01072e-05	23.8499
lamb/mutton intake	BC(Overall)	rs4861436	C	A	-0.00749386	0.00150261	6.1e-07	0.60967	2.67281e-05	22.2954
lamb/mutton intake	BC(Overall)	rs55813438	A	G	-0.0114181	0.0017352	4.7e-11	0.763165	4.71283e-05	31.6802
lamb/mutton intake	BC(Overall)	rs56394517	G	A	-0.0137749	0.00249124	3.2e-08	0.09584	3.28851e-05	25.1278
lamb/mutton intake	BC(Overall)	rs61836106	A	G	-0.0114315	0.00234679	1.1e-06	0.110398	2.56681e-05	21.8077
lamb/mutton intake	BC(Overall)	rs62106258	C	T	0.0216304	0.00340154	2e-10	0.048562	4.32351e-05	29.8892
lamb/mutton intake	BC(Overall)	rs62169335	T	C	-0.00742423	0.00148473	5.7e-07	0.543217	2.73537e-05	22.5832
lamb/mutton intake	BC(Overall)	rs62176228	A	G	0.00880505	0.00183251	1.5e-06	0.20041	2.48474e-05	21.4302
lamb/mutton intake	BC(Overall)	rs62243496	A	C	-0.00905788	0.00181303	5.9e-07	0.214774	2.76732e-05	22.7301
lamb/mutton intake	BC(Overall)	rs62266239	T	C	0.0110248	0.00214018	2.6e-07	0.136239	2.86066e-05	23.1595
lamb/mutton intake	BC(Overall)	rs62398404	T	C	0.0129151	0.00219431	4e-09	0.127211	3.7039e-05	27.0387
lamb/mutton intake	BC(Overall)	rs6476606	G	A	0.00707326	0.00152304	3.4e-06	0.629462	2.33384e-05	20.736
lamb/mutton intake	BC(Overall)	rs6500598	T	G	-0.00840307	0.00168802	6.4e-07	0.747759	2.66369e-05	22.2534
lamb/mutton intake	BC(Overall)	rs653149	G	C	-0.00865841	0.00161593	8.4e-08	0.287409	3.07077e-05	24.1261
lamb/mutton intake	BC(Overall)	rs660880	A	G	-0.00903233	0.001464	6.8e-10	0.51281	4.07647e-05	28.7527
lamb/mutton intake	BC(Overall)	rs673696	T	C	0.0158208	0.00268204	3.7e-09	0.080995	3.72617e-05	27.1412
lamb/mutton intake	BC(Overall)	rs6829572	A	G	0.008401	0.00147406	1.2e-08	0.456717	3.5024e-05	26.1117
lamb/mutton intake	BC(Overall)	rs6960970	C	T	-0.00877788	0.00186706	2.6e-06	0.803617	2.43199e-05	21.1875
lamb/mutton intake	BC(Overall)	rs7039466	T	C	0.0107079	0.00232634	4.2e-06	0.112231	2.28482e-05	20.5105
lamb/mutton intake	BC(Overall)	rs7183481	A	G	0.0114771	0.00245655	3e-06	0.099731	2.36536e-05	20.881
lamb/mutton intake	BC(Overall)	rs7199285	T	C	-0.00909885	0.00191357	2e-06	0.183803	2.48399e-05	21.4268
lamb/mutton intake	BC(Overall)	rs7208329	T	C	0.0218141	0.00457217	1.8e-06	0.027221	2.52013e-05	21.593
lamb/mutton intake	BC(Overall)	rs72637362	C	T	-0.0118337	0.00235975	5.3e-07	0.109279	2.72615e-05	22.5407
lamb/mutton intake	BC(Overall)	rs72794909	C	T	-0.0198313	0.00378793	1.6e-07	0.038747	2.9296e-05	23.4767
lamb/mutton intake	BC(Overall)	rs7287702	G	C	-0.00740299	0.00152725	1.3e-06	0.360681	2.52747e-05	21.6267
lamb/mutton intake	BC(Overall)	rs74032724	G	A	0.0219517	0.00463543	2.2e-06	0.026453	2.48198e-05	21.4175
lamb/mutton intake	BC(Overall)	rs7447465	C	T	0.00958232	0.0015062	2e-10	0.619449	4.32902e-05	29.9145
lamb/mutton intake	BC(Overall)	rs74697766	C	T	0.0133979	0.00265755	4.6e-07	0.083475	2.74666e-05	22.6351
lamb/mutton intake	BC(Overall)	rs75188715	A	G	0.0171482	0.00360142	1.9e-06	0.043095	2.42529e-05	21.1567
lamb/mutton intake	BC(Overall)	rs7519530	G	T	0.00679058	0.0014707	3.9e-06	0.557727	2.27487e-05	20.4647
lamb/mutton intake	BC(Overall)	rs7550173	T	A	-0.00912387	0.0015023	1.3e-09	0.610281	3.95977e-05	28.2158
lamb/mutton intake	BC(Overall)	rs7649005	C	T	-0.00714598	0.00148245	1.4e-06	0.429984	2.50318e-05	21.515
lamb/mutton intake	BC(Overall)	rs77431173	C	T	0.0217287	0.0042317	2.8e-07	0.031013	2.83765e-05	23.0537
lamb/mutton intake	BC(Overall)	rs77691530	T	C	-0.0155435	0.00336036	3.7e-06	0.050175	2.30281e-05	20.5933
lamb/mutton intake	BC(Overall)	rs78621251	G	A	0.0194755	0.00398231	1e-06	0.03527	2.58118e-05	21.8738
lamb/mutton intake	BC(Overall)	rs8073904	A	G	0.0114524	0.00219635	1.8e-07	0.866978	3.0252e-05	23.9165
lamb/mutton intake	BC(Overall)	rs8107139	C	T	0.00698825	0.0015114	3.8e-06	0.404513	2.35273e-05	20.8229
lamb/mutton intake	BC(Overall)	rs9317624	A	C	0.00699693	0.00151643	3.9e-06	0.43763	2.40976e-05	21.0853
lamb/mutton intake	BC(Overall)	rs9321151	C	T	0.00958501	0.00207103	3.7e-06	0.145556	2.28522e-05	20.5124
lamb/mutton intake	BC(Overall)	rs942038	G	A	0.00778776	0.00159887	1.1e-06	0.699979	2.54737e-05	21.7183
lamb/mutton intake	BC(Overall)	rs9545596	T	C	0.00715566	0.00148795	1.5e-06	0.542545	2.54164e-05	21.6919
lamb/mutton intake	BC(Overall)	rs9692506	G	C	0.00770953	0.00162717	2.2e-06	0.295144	2.47298e-05	21.3761
lamb/mutton intake	BC(Overall)	rs990396	G	A	-0.00699821	0.00148023	2.3e-06	0.444433	2.4185e-05	21.1255
lamb/mutton intake	BC(Overall)	rs994270	G	C	0.0098203	0.00172948	1.4e-08	0.234851	3.46592e-05	25.9439
Hot drink temperature	BC(Overall)	rs1001880	C	T	0.00738412	0.0012841	8.9e-09	0.313764	2.34803e-05	20.7512
Hot drink temperature	BC(Overall)	rs10167515	A	G	-0.00760912	0.00138694	4.1e-08	0.240452	2.11486e-05	19.6836
Hot drink temperature	BC(Overall)	rs10183435	G	A	0.006207	0.0011976	2.2e-07	0.554845	1.90316e-05	18.7142
Hot drink temperature	BC(Overall)	rs1027583	C	G	-0.00766076	0.00134369	1.2e-08	0.272924	2.32914e-05	20.6647
Hot drink temperature	BC(Overall)	rs1040319	G	T	-0.00829484	0.00159514	2e-07	0.834708	1.8986e-05	18.6933
Hot drink temperature	BC(Overall)	rs10430687	G	T	-0.00582594	0.00119381	1.1e-06	0.44425	1.67598e-05	17.674
Hot drink temperature	BC(Overall)	rs1043463	T	A	0.00633256	0.00135612	3e-06	0.632609	1.86403e-05	18.535
Hot drink temperature	BC(Overall)	rs10516786	G	A	-0.00780671	0.00158512	8.4e-07	0.167762	1.70179e-05	17.7922
Hot drink temperature	BC(Overall)	rs10764990	A	G	0.00948211	0.00121444	5.8e-15	0.607319	4.28841e-05	29.6362
Hot drink temperature	BC(Overall)	rs10818883	C	A	-0.00853508	0.00174625	1e-06	0.867113	1.67882e-05	17.6869
Hot drink temperature	BC(Overall)	rs10822089	G	A	-0.00727765	0.0011875	8.9e-10	0.523143	2.64254e-05	22.0997
Hot drink temperature	BC(Overall)	rs10822318	A	G	0.00619795	0.00124854	6.9e-07	0.344238	1.73433e-05	17.9411
Hot drink temperature	BC(Overall)	rs10829603	G	T	0.00735716	0.00119538	7.5e-10	0.451828	2.68127e-05	22.2771
Hot drink temperature	BC(Overall)	rs10831454	C	T	0.0056404	0.00122397	4.1e-06	0.422036	1.55203e-05	17.1064
Hot drink temperature	BC(Overall)	rs10918383	C	T	0.00726356	0.00139439	1.9e-07	0.237397	1.91031e-05	18.7469
Hot drink temperature	BC(Overall)	rs10927006	C	T	-0.0137404	0.00169286	4.8e-16	0.143611	4.64395e-05	31.2643
Hot drink temperature	BC(Overall)	rs10952774	A	G	-0.0062139	0.00122477	3.9e-07	0.529738	1.9238e-05	18.8087
Hot drink temperature	BC(Overall)	rs10965694	C	G	-0.00573493	0.00123754	3.6e-06	0.361382	1.51808e-05	16.9509
Hot drink temperature	BC(Overall)	rs10978436	C	T	-0.00984543	0.00182257	6.6e-08	0.123865	2.10387e-05	19.6332
Hot drink temperature	BC(Overall)	rs11020675	C	T	-0.00567842	0.00123491	4.3e-06	0.362507	1.49031e-05	16.8238
Hot drink temperature	BC(Overall)	rs111251222	G	A	-0.00773272	0.00135975	1.3e-08	0.258804	2.29403e-05	20.5039
Hot drink temperature	BC(Overall)	rs111640179	A	G	0.00742117	0.0015672	2.2e-06	0.178963	1.61846e-05	17.4106
Hot drink temperature	BC(Overall)	rs11231629	T	C	-0.00640926	0.00119874	9e-08	0.451467	2.03458e-05	19.3159
Hot drink temperature	BC(Overall)	rs11250088	G	A	-0.00628659	0.0013631	4e-06	0.253527	1.49589e-05	16.8493
Hot drink temperature	BC(Overall)	rs1132845	T	C	-0.00699287	0.00121299	8.2e-09	0.404377	2.35559e-05	20.7858
Hot drink temperature	BC(Overall)	rs113788042	G	T	0.0115295	0.00251044	4.4e-06	0.059445	1.48645e-05	16.8061
Hot drink temperature	BC(Overall)	rs114005307	A	C	-0.0279045	0.00602332	3.6e-06	0.010677	1.645e-05	17.5321
Hot drink temperature	BC(Overall)	rs1144428	A	G	0.0122206	0.00146033	5.8e-17	0.790277	4.9504e-05	32.6676
Hot drink temperature	BC(Overall)	rs1151905	T	C	-0.00577352	0.00122842	2.6e-06	0.379248	1.56947e-05	17.1863
Hot drink temperature	BC(Overall)	rs11570094	A	C	0.00754557	0.00130192	6.8e-09	0.295801	2.37197e-05	20.8608
Hot drink temperature	BC(Overall)	rs11642805	G	A	-0.00603695	0.00131745	4.6e-06	0.718192	1.47523e-05	16.7547
Hot drink temperature	BC(Overall)	rs11710570	C	T	-0.00767936	0.00119156	1.2e-10	0.448108	2.91687e-05	23.3559
Hot drink temperature	BC(Overall)	rs11720884	G	A	-0.00668607	0.00137411	1.1e-06	0.250238	1.67745e-05	17.6807
Hot drink temperature	BC(Overall)	rs117375918	A	G	-0.0206633	0.00431391	1.7e-06	0.019603	1.64117e-05	17.5146
Hot drink temperature	BC(Overall)	rs11780396	T	C	0.00703181	0.00148415	2.2e-06	0.19987	1.58151e-05	17.2414
Hot drink temperature	BC(Overall)	rs11926464	A	G	-0.0115891	0.00243026	1.9e-06	0.063428	1.5957e-05	17.3064
Hot drink temperature	BC(Overall)	rs11952290	C	T	0.00619197	0.00123042	4.8e-07	0.625617	1.79602e-05	18.2236
Hot drink temperature	BC(Overall)	rs12049792	C	G	0.00903778	0.00187542	1.4e-06	0.11312	1.63892e-05	17.5043
Hot drink temperature	BC(Overall)	rs12132579	T	C	0.00705328	0.00123845	1.2e-08	0.357498	2.28539e-05	20.4644
Hot drink temperature	BC(Overall)	rs12144703	C	T	-0.00566678	0.00121786	3.3e-06	0.421113	1.56565e-05	17.1688
Hot drink temperature	BC(Overall)	rs12262189	A	C	-0.00645678	0.0011881	5.5e-08	0.470031	2.07701e-05	19.5102
Hot drink temperature	BC(Overall)	rs12517914	A	G	0.00740966	0.00144071	2.7e-07	0.21789	1.87125e-05	18.5681
Hot drink temperature	BC(Overall)	rs12594996	G	A	0.00615214	0.0012143	4.1e-07	0.42166	1.84598e-05	18.4524
Hot drink temperature	BC(Overall)	rs1260326	C	T	-0.00918503	0.0012103	3.2e-14	0.604332	4.03457e-05	28.4739
Hot drink temperature	BC(Overall)	rs12664031	A	C	-0.0104514	0.00137573	3e-14	0.289569	4.49421e-05	30.5786
Hot drink temperature	BC(Overall)	rs12675188	C	T	0.00649529	0.00120553	7.1e-08	0.587961	2.04416e-05	19.3598
Hot drink temperature	BC(Overall)	rs12693068	C	T	0.00614237	0.00122637	5.5e-07	0.369465	1.75786e-05	18.0489
Hot drink temperature	BC(Overall)	rs12695358	T	G	-0.00706156	0.00121026	5.4e-09	0.597342	2.39878e-05	20.9836
Hot drink temperature	BC(Overall)	rs12885827	C	A	-0.00601034	0.00118797	4.2e-07	0.515626	1.80445e-05	18.2622
Hot drink temperature	BC(Overall)	rs13039439	T	C	0.00722155	0.00137259	1.4e-07	0.250811	1.95988e-05	18.9739
Hot drink temperature	BC(Overall)	rs13117282	C	A	0.00660889	0.00125244	1.3e-07	0.341403	1.96415e-05	18.9934
Hot drink temperature	BC(Overall)	rs13120565	T	A	0.00599133	0.00122913	1.1e-06	0.623461	1.68537e-05	17.717
Hot drink temperature	BC(Overall)	rs13213867	G	A	-0.00738833	0.00148563	6.6e-07	0.198028	1.73384e-05	17.9389
Hot drink temperature	BC(Overall)	rs13270607	G	A	-0.0134044	0.00288988	3.5e-06	0.043996	1.51146e-05	16.9207
Hot drink temperature	BC(Overall)	rs13389218	A	G	0.00745236	0.0015338	1.2e-06	0.184675	1.67246e-05	17.6579
Hot drink temperature	BC(Overall)	rs141363546	A	G	-0.0077811	0.00144557	7.3e-08	0.218419	2.06717e-05	19.4652
Hot drink temperature	BC(Overall)	rs143365325	C	T	-0.016861	0.00369232	5e-06	0.027129	1.50067e-05	16.8712
Hot drink temperature	BC(Overall)	rs144655309	G	A	0.0136581	0.00276464	7.8e-07	0.048351	1.71669e-05	17.8604
Hot drink temperature	BC(Overall)	rs1447182	C	T	0.00939207	0.00145062	9.5e-11	0.782248	3.0051e-05	23.7599
Hot drink temperature	BC(Overall)	rs1448549	T	C	0.00661927	0.00126006	1.5e-07	0.33567	1.9541e-05	18.9474
Hot drink temperature	BC(Overall)	rs145867563	A	G	0.0237158	0.004751	6e-07	0.016819	1.86011e-05	18.5171
Hot drink temperature	BC(Overall)	rs151002790	A	G	0.0136711	0.00278709	9.3e-07	0.048167	1.71375e-05	17.8469
Hot drink temperature	BC(Overall)	rs1513475	C	T	-0.00891422	0.00124407	7.8e-13	0.34937	3.61257e-05	26.5415
Hot drink temperature	BC(Overall)	rs1568452	T	C	-0.0120516	0.00122159	5.9e-23	0.382005	6.85762e-05	41.4012
Hot drink temperature	BC(Overall)	rs1596119	C	T	0.00577652	0.00118558	1.1e-06	0.495363	1.66827e-05	17.6386
Hot drink temperature	BC(Overall)	rs1663195	C	G	0.00768987	0.00164774	3.1e-06	0.153908	1.54009e-05	17.0517
Hot drink temperature	BC(Overall)	rs1680349	A	G	-0.00673031	0.00119781	1.9e-08	0.563781	2.228e-05	20.2016
Hot drink temperature	BC(Overall)	rs16851048	C	T	-0.00799944	0.00150357	1e-07	0.192623	1.99037e-05	19.1135
Hot drink temperature	BC(Overall)	rs16853589	A	G	0.00569854	0.00118835	1.6e-06	0.532167	1.61695e-05	17.4037
Hot drink temperature	BC(Overall)	rs16964786	G	C	-0.00937482	0.00179161	1.7e-07	0.12564	1.93096e-05	18.8415
Hot drink temperature	BC(Overall)	rs17023019	G	A	0.0121208	0.00124196	1.7e-22	0.647408	6.70723e-05	40.7125
Hot drink temperature	BC(Overall)	rs17024335	C	T	-0.00828937	0.00143076	6.9e-09	0.223585	2.38567e-05	20.9235
Hot drink temperature	BC(Overall)	rs17056996	A	G	-0.0103438	0.00207926	6.5e-07	0.092754	1.80073e-05	18.2452
Hot drink temperature	BC(Overall)	rs17349258	A	G	-0.00645235	0.00124444	2.2e-07	0.358056	1.91388e-05	18.7633
Hot drink temperature	BC(Overall)	rs17390055	C	T	0.00991392	0.00197212	5e-07	0.100852	1.78253e-05	18.1618
Hot drink temperature	BC(Overall)	rs17409597	C	T	-0.0069862	0.00119428	4.9e-09	0.491526	2.43965e-05	21.1707
Hot drink temperature	BC(Overall)	rs17461712	C	T	0.0120892	0.00159479	3.4e-14	0.167426	4.07447e-05	28.6566
Hot drink temperature	BC(Overall)	rs17513240	T	A	-0.0106455	0.00156881	1.2e-11	0.172466	3.23483e-05	24.8118
Hot drink temperature	BC(Overall)	rs17579188	C	A	-0.00576778	0.00118872	1.2e-06	0.53784	1.65384e-05	17.5726
Hot drink temperature	BC(Overall)	rs1762601	T	G	0.00738532	0.00144458	3.2e-07	0.786737	1.83026e-05	18.3804
Hot drink temperature	BC(Overall)	rs17804813	G	C	-0.0166329	0.00318477	1.8e-07	0.03834	2.04004e-05	19.341
Hot drink temperature	BC(Overall)	rs1790181	C	A	-0.00564414	0.00119326	2.2e-06	0.530426	1.58692e-05	17.2662
Hot drink temperature	BC(Overall)	rs1870939	G	A	0.00644049	0.00120035	8.1e-08	0.577294	2.02443e-05	19.2695
Hot drink temperature	BC(Overall)	rs1884844	G	A	-0.00599643	0.00121816	8.5e-07	0.612158	1.70739e-05	17.8178
Hot drink temperature	BC(Overall)	rs1885162	A	G	0.00582251	0.00122513	2e-06	0.378613	1.59517e-05	17.304
Hot drink temperature	BC(Overall)	rs1943044	A	C	0.00597448	0.00120193	6.7e-07	0.578825	1.74036e-05	17.9688
Hot drink temperature	BC(Overall)	rs1997468	T	C	0.0108619	0.0011942	9.4e-20	0.439876	5.81375e-05	36.621
Hot drink temperature	BC(Overall)	rs2032512	C	A	-0.00891807	0.00121481	2.1e-13	0.607796	3.79177e-05	27.3621
Hot drink temperature	BC(Overall)	rs2059696	G	A	0.00614529	0.00129255	2e-06	0.300451	1.58747e-05	17.2687
Hot drink temperature	BC(Overall)	rs210600	A	G	0.00767525	0.00132603	7.1e-09	0.27676	2.35831e-05	20.7983
Hot drink temperature	BC(Overall)	rs2113336	A	C	-0.00721001	0.00119169	1.4e-09	0.470426	2.59012e-05	21.8597
Hot drink temperature	BC(Overall)	rs2123782	C	T	-0.00580102	0.0012191	2e-06	0.613963	1.59518e-05	17.304
Hot drink temperature	BC(Overall)	rs2139487	C	A	-0.00624398	0.00134914	3.7e-06	0.739415	1.50242e-05	16.8792
Hot drink temperature	BC(Overall)	rs2166480	A	G	-0.00568069	0.00120063	2.2e-06	0.399937	1.54889e-05	17.092
Hot drink temperature	BC(Overall)	rs2255015	A	G	-0.00697811	0.00119165	4.7e-09	0.454555	2.41459e-05	21.056
Hot drink temperature	BC(Overall)	rs2330696	G	A	0.0059665	0.00130407	4.8e-06	0.705889	1.47814e-05	16.7681
Hot drink temperature	BC(Overall)	rs2360802	T	A	-0.00942447	0.00142345	3.6e-11	0.225125	3.09884e-05	24.1891
Hot drink temperature	BC(Overall)	rs2472297	T	C	-0.0153851	0.00134465	2.6e-30	0.261771	9.14836e-05	51.8915
Hot drink temperature	BC(Overall)	rs2496003	T	G	-0.00761112	0.00140571	6.1e-08	0.766513	2.07353e-05	19.4943
Hot drink temperature	BC(Overall)	rs2642644	C	A	0.00583397	0.00123297	2.2e-06	0.627514	1.59108e-05	17.2852
Hot drink temperature	BC(Overall)	rs2702576	G	A	0.00741552	0.0012235	1.4e-09	0.621311	2.58765e-05	21.8484
Hot drink temperature	BC(Overall)	rs2709884	C	A	-0.00635135	0.00120866	1.5e-07	0.405399	1.94478e-05	18.9048
Hot drink temperature	BC(Overall)	rs2728784	G	A	-0.0110087	0.00146285	5.3e-14	0.208554	4.00075e-05	28.319
Hot drink temperature	BC(Overall)	rs2786529	G	C	-0.0083068	0.00145596	1.2e-08	0.209494	2.28546e-05	20.4647
Hot drink temperature	BC(Overall)	rs2825972	G	A	0.00875118	0.00130395	1.9e-11	0.292758	3.17132e-05	24.521
Hot drink temperature	BC(Overall)	rs2834085	T	C	0.00631139	0.00121225	1.9e-07	0.406784	1.92246e-05	18.8025
Hot drink temperature	BC(Overall)	rs2854300	C	G	-0.0148215	0.00294696	4.9e-07	0.042652	1.794e-05	18.2144
Hot drink temperature	BC(Overall)	rs28550727	T	C	0.0303584	0.00662309	4.6e-06	0.008145	1.48911e-05	16.8183
Hot drink temperature	BC(Overall)	rs2952896	A	G	0.00682299	0.00120832	1.6e-08	0.592305	2.24833e-05	20.2947
Hot drink temperature	BC(Overall)	rs2980639	A	G	0.00598356	0.00125827	2e-06	0.665891	1.59309e-05	17.2944
Hot drink temperature	BC(Overall)	rs3005138	A	G	0.00683649	0.00133071	2.8e-07	0.273612	1.85781e-05	18.5065
Hot drink temperature	BC(Overall)	rs3117103	T	A	-0.0152595	0.00170721	4e-19	0.139554	5.59212e-05	35.6061
Hot drink temperature	BC(Overall)	rs314280	G	A	-0.00618212	0.00119097	2.1e-07	0.547051	1.89401e-05	18.6723
Hot drink temperature	BC(Overall)	rs34052145	G	A	-0.00668753	0.00124897	8.6e-08	0.352232	2.04084e-05	19.3446
Hot drink temperature	BC(Overall)	rs34210107	C	A	0.00575033	0.00122448	2.7e-06	0.383442	1.56347e-05	17.1588
Hot drink temperature	BC(Overall)	rs34292254	T	G	0.0074428	0.0011946	4.7e-10	0.552492	2.73924e-05	22.5425
Hot drink temperature	BC(Overall)	rs34759521	A	T	-0.00825854	0.00141691	5.6e-09	0.227087	2.39419e-05	20.9626
Hot drink temperature	BC(Overall)	rs34935263	G	A	-0.00681729	0.00118993	1e-08	0.533192	2.31353e-05	20.5932
Hot drink temperature	BC(Overall)	rs34946754	G	A	-0.0109018	0.0022385	1.1e-06	0.081363	1.77663e-05	18.1348
Hot drink temperature	BC(Overall)	rs35002324	A	G	0.00692488	0.00136944	4.3e-07	0.250827	1.80223e-05	18.2521
Hot drink temperature	BC(Overall)	rs35572409	T	C	0.0084905	0.00168991	5.1e-07	0.144623	1.78358e-05	18.1666
Hot drink temperature	BC(Overall)	rs35837442	G	A	0.0066887	0.00125129	9e-08	0.337859	2.0017e-05	19.1654
Hot drink temperature	BC(Overall)	rs365836	G	A	0.00631814	0.00134029	2.4e-06	0.266647	1.5612e-05	17.1484
Hot drink temperature	BC(Overall)	rs3754855	G	A	-0.00648574	0.00121629	9.7e-08	0.39374	2.00825e-05	19.1954
Hot drink temperature	BC(Overall)	rs3794889	C	G	-0.00714447	0.00135789	1.4e-07	0.262723	1.97742e-05	19.0542
Hot drink temperature	BC(Overall)	rs3813024	A	G	0.00750228	0.00147206	3.5e-07	0.211159	1.87506e-05	18.5855
Hot drink temperature	BC(Overall)	rs438647	C	T	0.00562995	0.00121248	3.4e-06	0.596753	1.52547e-05	16.9848
Hot drink temperature	BC(Overall)	rs4394436	G	A	-0.00589476	0.00119411	8e-07	0.539431	1.7266e-05	17.9058
Hot drink temperature	BC(Overall)	rs4410790	C	T	-0.0109577	0.0012289	4.8e-19	0.630852	5.59238e-05	35.6073
Hot drink temperature	BC(Overall)	rs4445944	A	G	-0.00589746	0.00120134	9.2e-07	0.461727	1.72881e-05	17.9159
Hot drink temperature	BC(Overall)	rs4452038	T	C	-0.0111751	0.00122327	6.5e-20	0.389867	5.9412e-05	37.2046
Hot drink temperature	BC(Overall)	rs4477562	T	C	-0.0104703	0.00178552	4.5e-09	0.1287	2.45864e-05	21.2577
Hot drink temperature	BC(Overall)	rs4492837	C	G	-0.00679179	0.00120606	1.8e-08	0.586887	2.23677e-05	20.2418
Hot drink temperature	BC(Overall)	rs450062	G	A	-0.00565875	0.00120116	2.5e-06	0.559933	1.57807e-05	17.2256
Hot drink temperature	BC(Overall)	rs4537651	A	G	0.00594341	0.00118844	5.7e-07	0.527356	1.76092e-05	18.0629
Hot drink temperature	BC(Overall)	rs4675323	G	A	-0.0149741	0.00295192	3.9e-07	0.958091	1.80063e-05	18.2447
Hot drink temperature	BC(Overall)	rs4734738	G	A	0.0058612	0.00120301	1.1e-06	0.41681	1.67013e-05	17.6472
Hot drink temperature	BC(Overall)	rs4838880	T	C	-0.00823678	0.00175574	2.7e-06	0.13229	1.55757e-05	17.1318
Hot drink temperature	BC(Overall)	rs4861140	T	A	-0.0081826	0.00155867	1.5e-07	0.176514	1.94647e-05	18.9125
Hot drink temperature	BC(Overall)	rs487512	C	T	0.00680776	0.00129358	1.4e-07	0.6987	1.95132e-05	18.9347
Hot drink temperature	BC(Overall)	rs4899745	T	A	-0.00636411	0.00125502	4e-07	0.339241	1.81575e-05	18.314
Hot drink temperature	BC(Overall)	rs4962150	G	A	0.00581772	0.00121219	1.6e-06	0.419959	1.64893e-05	17.5501
Hot drink temperature	BC(Overall)	rs510026	C	T	0.00574422	0.00119265	1.5e-06	0.556709	1.62858e-05	17.4569
Hot drink temperature	BC(Overall)	rs55880962	A	G	0.00848655	0.00150523	1.7e-08	0.192325	2.23751e-05	20.2451
Hot drink temperature	BC(Overall)	rs56143595	T	G	-0.0103203	0.00130565	2.7e-15	0.297784	4.45437e-05	30.3962
Hot drink temperature	BC(Overall)	rs56290710	G	C	0.00855432	0.00181422	2.4e-06	0.121575	1.56297e-05	17.1565
Hot drink temperature	BC(Overall)	rs5761662	A	G	-0.00771172	0.00146842	1.5e-07	0.205085	1.93904e-05	18.8785
Hot drink temperature	BC(Overall)	rs58253660	C	G	-0.00688449	0.00146117	2.5e-06	0.225469	1.65539e-05	17.5797
Hot drink temperature	BC(Overall)	rs58391518	C	T	-0.0073709	0.00130713	1.7e-08	0.291369	2.24354e-05	20.2728
Hot drink temperature	BC(Overall)	rs59329174	T	C	0.00608822	0.00130664	3.2e-06	0.29026	1.5272e-05	16.9927
Hot drink temperature	BC(Overall)	rs6045331	G	C	-0.00759061	0.00122681	6.1e-10	0.37918	2.71265e-05	22.4208
Hot drink temperature	BC(Overall)	rs6074044	T	C	0.00820539	0.0017297	2.1e-06	0.137619	1.59811e-05	17.3174
Hot drink temperature	BC(Overall)	rs60753689	A	G	-0.0132572	0.00272328	1.1e-06	0.049883	1.66595e-05	17.6281
Hot drink temperature	BC(Overall)	rs609682	T	C	0.00589296	0.00119021	7.4e-07	0.464899	1.72779e-05	17.9112
Hot drink temperature	BC(Overall)	rs61909866	T	C	-0.00734016	0.00127652	8.9e-09	0.316065	2.32934e-05	20.6656
Hot drink temperature	BC(Overall)	rs62134736	A	G	0.00757696	0.00135104	2e-08	0.2591	2.20418e-05	20.0925
Hot drink temperature	BC(Overall)	rs62373491	T	C	0.00731804	0.00137913	1.1e-07	0.244088	1.97623e-05	19.0488
Hot drink temperature	BC(Overall)	rs62403110	A	G	-0.00743216	0.00129009	8.4e-09	0.302512	2.33098e-05	20.6732
Hot drink temperature	BC(Overall)	rs62572325	A	C	0.0112111	0.00173948	1.2e-10	0.13467	2.9294e-05	23.4133
Hot drink temperature	BC(Overall)	rs62580693	C	G	0.00804118	0.0013674	4.1e-09	0.252484	2.44075e-05	21.1758
Hot drink temperature	BC(Overall)	rs6432221	G	T	0.00578509	0.00123616	2.9e-06	0.635575	1.55033e-05	17.0986
Hot drink temperature	BC(Overall)	rs6435216	C	T	0.00642917	0.00124657	2.5e-07	0.342717	1.86221e-05	18.5267
Hot drink temperature	BC(Overall)	rs6499743	T	G	-0.00652974	0.00131834	7.3e-07	0.286627	1.74363e-05	17.9837
Hot drink temperature	BC(Overall)	rs6736362	T	C	-0.00664831	0.00119534	2.7e-08	0.560656	2.17748e-05	19.9703
Hot drink temperature	BC(Overall)	rs6746402	A	G	0.00584822	0.00121428	1.5e-06	0.409027	1.65347e-05	17.5709
Hot drink temperature	BC(Overall)	rs6870178	T	C	-0.0058081	0.00122678	2.2e-06	0.374835	1.581e-05	17.2391
Hot drink temperature	BC(Overall)	rs6876382	G	C	-0.0151419	0.00252443	2e-09	0.05895	2.54383e-05	21.6477
Hot drink temperature	BC(Overall)	rs6892119	G	A	-0.0080653	0.00122024	3.9e-11	0.574513	3.18022e-05	24.5618
Hot drink temperature	BC(Overall)	rs6925748	G	A	-0.00607196	0.00119998	4.2e-07	0.426065	1.80313e-05	18.2561
Hot drink temperature	BC(Overall)	rs7039176	A	C	-0.00943239	0.00204735	4.1e-06	0.093073	1.502e-05	16.8773
Hot drink temperature	BC(Overall)	rs7178146	C	G	0.0061002	0.00121957	5.7e-07	0.387256	1.76602e-05	18.0862
Hot drink temperature	BC(Overall)	rs72636697	T	C	-0.00910948	0.00175222	2e-07	0.134055	1.9266e-05	18.8215
Hot drink temperature	BC(Overall)	rs72684248	C	A	0.0138054	0.00300501	4.3e-06	0.041266	1.50806e-05	16.9051
Hot drink temperature	BC(Overall)	rs72743329	C	T	-0.00656272	0.00127311	2.5e-07	0.328708	1.90073e-05	18.703
Hot drink temperature	BC(Overall)	rs72828115	A	G	0.0114216	0.0023028	7.1e-07	0.072672	1.75827e-05	18.0507
Hot drink temperature	BC(Overall)	rs74384251	T	C	0.00952526	0.00172669	3.5e-08	0.136886	2.14393e-05	19.8167
Hot drink temperature	BC(Overall)	rs7619139	A	T	-0.00556882	0.00120774	4e-06	0.588693	1.5018e-05	16.8764
Hot drink temperature	BC(Overall)	rs76675759	C	T	-0.0067292	0.00143408	2.7e-06	0.219132	1.54967e-05	17.0956
Hot drink temperature	BC(Overall)	rs77244957	C	T	-0.00894972	0.00166948	8.3e-08	0.152318	2.06839e-05	19.4708
Hot drink temperature	BC(Overall)	rs77572354	G	C	-0.0104914	0.00214916	1.1e-06	0.083929	1.69254e-05	17.7498
Hot drink temperature	BC(Overall)	rs79564740	C	T	-0.019251	0.00345293	2.5e-08	0.030417	2.18594e-05	20.009
Hot drink temperature	BC(Overall)	rs801525	A	G	-0.00866022	0.00189205	4.7e-06	0.110067	1.46927e-05	16.7275
Hot drink temperature	BC(Overall)	rs8049080	G	A	-0.00578346	0.0012354	2.8e-06	0.389243	1.59036e-05	17.2819
Hot drink temperature	BC(Overall)	rs8054755	T	C	-0.0158195	0.0031716	6.1e-07	0.037015	1.78407e-05	18.1689
Hot drink temperature	BC(Overall)	rs888405	G	A	0.00919625	0.00146844	3.8e-10	0.794793	2.75866e-05	22.6314
Hot drink temperature	BC(Overall)	rs898614	T	C	-0.00626254	0.0012427	4.7e-07	0.648984	1.78687e-05	18.1817
Hot drink temperature	BC(Overall)	rs9327369	G	C	-0.00695215	0.00134002	2.1e-07	0.268259	1.89749e-05	18.6882
Hot drink temperature	BC(Overall)	rs9372734	T	C	-0.00802444	0.00118828	1.4e-11	0.482495	3.21564e-05	24.7239
Hot drink temperature	BC(Overall)	rs9389895	A	C	0.00583347	0.00124038	2.6e-06	0.360562	1.56914e-05	17.1848
Hot drink temperature	BC(Overall)	rs9395708	A	G	-0.00784759	0.00122874	1.7e-10	0.374554	2.88541e-05	23.2118
Hot drink temperature	BC(Overall)	rs941444	G	C	-0.00618527	0.00122858	4.8e-07	0.629618	1.78433e-05	18.1701
Hot drink temperature	BC(Overall)	rs9519109	A	C	0.0071674	0.00148091	1.3e-06	0.794762	1.6759e-05	17.6736
Hot drink temperature	BC(Overall)	rs9554460	T	G	-0.00640452	0.00139363	4.3e-06	0.239891	1.49587e-05	16.8492
Hot drink temperature	BC(Overall)	rs9570736	G	A	-0.00655673	0.00118731	3.3e-08	0.518982	2.14644e-05	19.8281
Hot drink temperature	BC(Overall)	rs970719	T	C	-0.00551556	0.00120333	4.6e-06	0.425085	1.48692e-05	16.8083
Hot drink temperature	BC(Overall)	rs975534	A	G	0.00557693	0.00119729	3.2e-06	0.568608	1.52583e-05	16.9864
Hot drink temperature	BC(Overall)	rs9828463	A	G	-0.00608857	0.00118663	2.9e-07	0.480929	1.85084e-05	18.4746
Hot drink temperature	BC(Overall)	rs9876347	T	C	0.00634161	0.00122536	2.3e-07	0.384644	1.90377e-05	18.717
Hot drink temperature	BC(Overall)	rs9911167	C	T	0.00631818	0.00119882	1.4e-07	0.452746	1.97814e-05	19.0575
Hot drink temperature	BC(Overall)	rs9927660	G	A	0.00723135	0.0014135	3.1e-07	0.7723	1.83915e-05	18.4211
Hot drink temperature	BC(Overall)	rs9928460	C	T	0.00621592	0.00127	9.9e-07	0.32134	1.68522e-05	17.7163
Hot drink temperature	BC(Overall)	rs993485	G	A	-0.00622183	0.00122444	3.7e-07	0.610406	1.84118e-05	18.4304
Cheese intake	BC(Overall)	rs10138053	C	T	0.0116051	0.0024879	3.1e-06	0.719171	5.44004e-05	34.5622
Cheese intake	BC(Overall)	rs10146812	T	A	0.0114933	0.00245981	3e-06	0.30014	5.54951e-05	35.0565
Cheese intake	BC(Overall)	rs10175930	A	G	-0.0119686	0.00245876	1.1e-06	0.29573	5.96693e-05	36.9414
Cheese intake	BC(Overall)	rs10269830	G	A	-0.0111723	0.00229931	1.2e-06	0.600491	5.98892e-05	37.0406
Cheese intake	BC(Overall)	rs1032001	A	T	-0.0125543	0.00251165	5.8e-07	0.272198	6.24472e-05	38.1957
Cheese intake	BC(Overall)	rs10499731	G	T	0.0127029	0.00241006	1.4e-07	0.313589	6.94674e-05	41.3656
Cheese intake	BC(Overall)	rs1073242	A	G	0.015728	0.00229156	6.7e-12	0.553825	0.000122252	65.2014
Cheese intake	BC(Overall)	rs10919061	T	C	-0.0156983	0.00314982	6.2e-07	0.148626	6.23664e-05	38.1592
Cheese intake	BC(Overall)	rs10938397	G	A	-0.0127071	0.00225751	1.8e-08	0.434462	7.93481e-05	45.8272
Cheese intake	BC(Overall)	rs11130789	T	C	0.012611	0.0024812	3.7e-07	0.714994	6.48165e-05	39.2655
Cheese intake	BC(Overall)	rs111423440	A	G	0.0378965	0.0080266	2.3e-06	0.024452	6.85159e-05	40.9359
Cheese intake	BC(Overall)	rs11213287	C	T	-0.0112308	0.00224025	5.4e-07	0.472852	6.28795e-05	38.3909
Cheese intake	BC(Overall)	rs113067014	A	G	0.0261608	0.0055221	2.2e-06	0.04476	5.85241e-05	36.4242
Cheese intake	BC(Overall)	rs113367286	T	C	0.0151797	0.00249985	1.3e-09	0.278467	9.25947e-05	51.8089
Cheese intake	BC(Overall)	rs113811945	C	T	0.0180963	0.00369429	9.7e-07	0.117076	6.77019e-05	40.5684
Cheese intake	BC(Overall)	rs113829457	C	T	-0.0144899	0.00307674	2.5e-06	0.168177	5.87433e-05	36.5232
Cheese intake	BC(Overall)	rs114121746	T	G	0.0183258	0.00372871	8.9e-07	0.099126	5.99801e-05	37.0817
Cheese intake	BC(Overall)	rs114534035	G	A	-0.0281839	0.00611459	4e-06	0.035065	5.37532e-05	34.27
Cheese intake	BC(Overall)	rs114964798	T	C	-0.0175951	0.0035957	9.9e-07	0.108414	5.98497e-05	37.0228
Cheese intake	BC(Overall)	rs11620149	C	T	-0.0176745	0.0032085	3.6e-08	0.143308	7.67042e-05	44.6334
Cheese intake	BC(Overall)	rs11649653	G	C	0.0138485	0.00229169	1.5e-09	0.38208	9.0557e-05	50.8887
Cheese intake	BC(Overall)	rs11669334	T	G	0.0144635	0.00294287	8.9e-07	0.180244	6.1819e-05	37.912
Cheese intake	BC(Overall)	rs11674347	G	A	-0.0344341	0.00726316	2.1e-06	0.024144	5.58731e-05	35.2272
Cheese intake	BC(Overall)	rs117309393	G	A	-0.0155401	0.00336605	3.9e-06	0.126631	5.34165e-05	34.118
Cheese intake	BC(Overall)	rs11735256	C	T	-0.0119446	0.00232728	2.9e-07	0.640689	6.56887e-05	39.6594
Cheese intake	BC(Overall)	rs117371901	T	C	-0.0193747	0.00416512	3.3e-06	0.078278	5.41676e-05	34.4571
Cheese intake	BC(Overall)	rs11756671	A	C	-0.0108654	0.00236851	4.5e-06	0.340658	5.30336e-05	33.9451
Cheese intake	BC(Overall)	rs118054760	C	T	0.0710203	0.0155249	4.8e-06	0.005792	5.80899e-05	36.2282
Cheese intake	BC(Overall)	rs1235070	T	C	-0.0113198	0.00224121	4.4e-07	0.528328	6.38633e-05	38.8351
Cheese intake	BC(Overall)	rs12447542	A	G	0.0197476	0.00340698	6.8e-09	0.12558	8.56444e-05	48.6704
Cheese intake	BC(Overall)	rs12467836	A	G	0.0115601	0.00238156	1.2e-06	0.334377	5.94864e-05	36.8588
Cheese intake	BC(Overall)	rs12653706	T	C	0.0175617	0.00382155	4.3e-06	0.094444	5.27537e-05	33.8187
Cheese intake	BC(Overall)	rs12666766	A	C	0.0111367	0.00242443	4.4e-06	0.691679	5.28994e-05	33.8845
Cheese intake	BC(Overall)	rs12670420	A	G	-0.0115291	0.00249401	3.8e-06	0.282472	5.38809e-05	34.3277
Cheese intake	BC(Overall)	rs12672200	A	G	-0.0137634	0.00239456	9e-09	0.325794	8.3218e-05	47.5747
Cheese intake	BC(Overall)	rs12786959	T	A	-0.0160712	0.00281988	1.2e-08	0.196267	8.14865e-05	46.7929
Cheese intake	BC(Overall)	rs1291145	C	T	-0.0202495	0.00241026	4.4e-17	0.685848	0.000176696	89.7894
Cheese intake	BC(Overall)	rs12951057	G	C	-0.0211557	0.00304376	3.6e-12	0.165627	0.000123702	65.8563
Cheese intake	BC(Overall)	rs13107325	T	C	-0.0291639	0.00425285	7e-12	0.074693	0.000117567	63.086
Cheese intake	BC(Overall)	rs13181793	A	G	-0.0111326	0.00225472	7.9e-07	0.446142	6.12484e-05	37.6544
Cheese intake	BC(Overall)	rs13266268	T	C	-0.0119967	0.00236895	4.1e-07	0.388708	6.83952e-05	40.8815
Cheese intake	BC(Overall)	rs136309	A	C	-0.014019	0.00277121	4.2e-07	0.205461	6.41665e-05	38.972
Cheese intake	BC(Overall)	rs141547796	A	G	0.0210969	0.00409906	2.7e-07	0.082364	6.72783e-05	40.3771
Cheese intake	BC(Overall)	rs141707337	T	C	-0.0225413	0.00417394	6.6e-08	0.128581	0.000113865	61.4143
Cheese intake	BC(Overall)	rs1434511	T	C	0.0129646	0.00225868	9.5e-09	0.455286	8.33683e-05	47.6426
Cheese intake	BC(Overall)	rs145345105	A	G	0.0520562	0.0109535	2e-06	0.011357	6.08524e-05	37.4756
Cheese intake	BC(Overall)	rs1473677	A	G	0.0146264	0.00318877	4.5e-06	0.854309	5.3254e-05	34.0446
Cheese intake	BC(Overall)	rs1473781	A	G	-0.0117849	0.00235869	5.8e-07	0.345669	6.2826e-05	38.3667
Cheese intake	BC(Overall)	rs150702313	A	G	-0.0202975	0.00404646	5.3e-07	0.083496	6.30544e-05	38.4698
Cheese intake	BC(Overall)	rs150830434	T	G	-0.0261614	0.00509251	2.8e-07	0.054609	7.06688e-05	41.9081
Cheese intake	BC(Overall)	rs1514755	G	A	0.0163749	0.00261651	3.9e-10	0.239596	9.77038e-05	54.116
Cheese intake	BC(Overall)	rs1519043	G	T	-0.0112015	0.00226639	7.7e-07	0.58115	6.10842e-05	37.5802
Cheese intake	BC(Overall)	rs1647396	A	G	-0.0121275	0.00225354	7.4e-08	0.538881	7.30934e-05	43.0029
Cheese intake	BC(Overall)	rs17088737	C	T	0.0137032	0.00294123	3.2e-06	0.175424	5.43242e-05	34.5279
Cheese intake	BC(Overall)	rs17115145	T	C	-0.0128806	0.00228956	1.8e-08	0.401282	7.97213e-05	45.9957
Cheese intake	BC(Overall)	rs17207890	A	G	0.0116768	0.00236233	7.7e-07	0.344241	6.1558e-05	37.7942
Cheese intake	BC(Overall)	rs17704703	G	T	-0.0110237	0.0024057	4.6e-06	0.313535	5.23105e-05	33.6186
Cheese intake	BC(Overall)	rs17815419	A	T	-0.0122972	0.00264784	3.4e-06	0.237778	5.48145e-05	34.7492
Cheese intake	BC(Overall)	rs1806771	G	T	-0.0221467	0.004035	4.1e-08	0.087876	7.86271e-05	45.5017
Cheese intake	BC(Overall)	rs1873036	T	C	0.014384	0.00293452	9.5e-07	0.176161	6.00539e-05	37.115
Cheese intake	BC(Overall)	rs1886032	C	T	-0.0366703	0.00682041	7.6e-08	0.027912	7.29719e-05	42.948
Cheese intake	BC(Overall)	rs1931805	C	T	0.0126363	0.00223591	1.6e-08	0.500062	7.9838e-05	46.0485
Cheese intake	BC(Overall)	rs1965353	C	A	0.0141229	0.00290562	1.2e-06	0.815625	5.99888e-05	37.0856
Cheese intake	BC(Overall)	rs2029401	G	A	0.0116368	0.00227276	3.1e-07	0.586341	6.56886e-05	39.6593
Cheese intake	BC(Overall)	rs2086504	C	A	-0.0136524	0.00279903	1.1e-06	0.203663	6.04585e-05	37.2977
Cheese intake	BC(Overall)	rs2092412	C	T	-0.0296066	0.006331	2.9e-06	0.032327	5.48405e-05	34.7609
Cheese intake	BC(Overall)	rs215629	C	G	0.0112203	0.00236931	2.2e-06	0.662354	5.63107e-05	35.4248
Cheese intake	BC(Overall)	rs221418	G	T	0.0106082	0.00232212	4.9e-06	0.368889	5.2398e-05	33.6581
Cheese intake	BC(Overall)	rs2245959	A	G	0.0115691	0.0023259	6.6e-07	0.357857	6.15135e-05	37.7741
Cheese intake	BC(Overall)	rs2302351	A	G	0.0112313	0.00224106	5.4e-07	0.470445	6.28507e-05	38.3779
Cheese intake	BC(Overall)	rs2330698	A	G	-0.011219	0.0024357	4.1e-06	0.300856	5.29497e-05	33.9072
Cheese intake	BC(Overall)	rs2339928	A	G	0.0148578	0.00244494	1.2e-09	0.704069	9.19909e-05	51.5362
Cheese intake	BC(Overall)	rs2352974	T	C	-0.0144972	0.0022428	1e-10	0.48979	0.000105041	57.4291
Cheese intake	BC(Overall)	rs2372904	G	A	-0.011389	0.00224644	4e-07	0.465925	6.45534e-05	39.1467
Cheese intake	BC(Overall)	rs242643	G	A	-0.0116808	0.00243368	1.6e-06	0.303008	5.76311e-05	36.021
Cheese intake	BC(Overall)	rs2644109	T	C	-0.0112241	0.002366	2.1e-06	0.335762	5.61938e-05	35.372
Cheese intake	BC(Overall)	rs2802530	A	G	0.0186266	0.00339704	4.2e-08	0.876502	7.51121e-05	43.9145
Cheese intake	BC(Overall)	rs281219	G	A	-0.0134431	0.00274173	9.4e-07	0.787849	6.04111e-05	37.2763
Cheese intake	BC(Overall)	rs2824098	G	A	0.0111138	0.00231411	1.6e-06	0.624689	5.79176e-05	36.1504
Cheese intake	BC(Overall)	rs2832747	T	C	-0.0102578	0.00223801	4.6e-06	0.469081	5.241e-05	33.6635
Cheese intake	BC(Overall)	rs2838986	G	A	-0.0148748	0.00288659	2.6e-07	0.816204	6.63846e-05	39.9736
Cheese intake	BC(Overall)	rs28415940	C	T	-0.0188334	0.00362075	2e-07	0.893535	6.74848e-05	40.4704
Cheese intake	BC(Overall)	rs2854175	A	C	0.0169937	0.00256857	3.7e-11	0.257474	0.000110421	59.8587
Cheese intake	BC(Overall)	rs2870681	C	A	0.0111006	0.00231387	1.6e-06	0.368108	5.73246e-05	35.8826
Cheese intake	BC(Overall)	rs289232	A	G	0.010529	0.00224939	2.9e-06	0.554358	5.47748e-05	34.7313
Cheese intake	BC(Overall)	rs2900884	A	G	-0.0110049	0.00225693	1.1e-06	0.450479	5.99599e-05	37.0726
Cheese intake	BC(Overall)	rs2960578	G	T	0.0170282	0.00223594	2.6e-14	0.496281	0.000144972	75.4619
Cheese intake	BC(Overall)	rs2968940	A	G	0.012276	0.00239979	3.1e-07	0.681989	6.53677e-05	39.5144
Cheese intake	BC(Overall)	rs3204347	A	G	-0.0127209	0.00255038	6.1e-07	0.260676	6.23737e-05	38.1625
Cheese intake	BC(Overall)	rs34198643	T	C	-0.0167006	0.00267855	4.5e-10	0.224165	9.70133e-05	53.8042
Cheese intake	BC(Overall)	rs34205186	T	C	-0.0105899	0.00225903	2.8e-06	0.429912	5.49712e-05	34.82
Cheese intake	BC(Overall)	rs34423638	G	A	0.0140364	0.00269662	1.9e-07	0.223112	6.83003e-05	40.8386
Cheese intake	BC(Overall)	rs34453616	G	C	0.0131085	0.00280663	3e-06	0.198148	5.46034e-05	34.6539
Cheese intake	BC(Overall)	rs35270670	G	A	0.0163794	0.00270974	1.5e-09	0.217962	9.14607e-05	51.2968
Cheese intake	BC(Overall)	rs35392738	C	A	0.0115863	0.00246282	2.5e-06	0.292249	5.55332e-05	35.0738
Cheese intake	BC(Overall)	rs35625885	G	A	-0.0167091	0.00341151	9.7e-07	0.124768	6.09765e-05	37.5316
Cheese intake	BC(Overall)	rs35760956	G	A	-0.0109543	0.00228632	1.7e-06	0.404812	5.78238e-05	36.108
Cheese intake	BC(Overall)	rs3733421	C	T	-0.0108423	0.00228394	2.1e-06	0.586825	5.70053e-05	35.7385
Cheese intake	BC(Overall)	rs376580	A	G	0.0105486	0.00229199	4.2e-06	0.61077	5.29058e-05	33.8874
Cheese intake	BC(Overall)	rs3911016	G	T	0.0213573	0.0034399	5.3e-10	0.120938	9.69851e-05	53.7915
Cheese intake	BC(Overall)	rs40019	G	A	0.0149178	0.00313691	2e-06	0.150718	5.69714e-05	35.7231
Cheese intake	BC(Overall)	rs4074103	C	G	-0.0142191	0.002633	6.7e-08	0.235074	7.27107e-05	42.8301
Cheese intake	BC(Overall)	rs4140685	T	G	0.0127826	0.00242283	1.3e-07	0.310798	6.99992e-05	41.6057
Cheese intake	BC(Overall)	rs4282974	T	C	0.018139	0.00394827	4.3e-06	0.908241	5.48411e-05	34.7613
Cheese intake	BC(Overall)	rs4296548	G	T	0.0130245	0.00228781	1.2e-08	0.609594	8.07438e-05	46.4575
Cheese intake	BC(Overall)	rs4503172	T	C	0.0129596	0.002293	1.6e-08	0.608301	8.00358e-05	46.1378
Cheese intake	BC(Overall)	rs4655801	G	T	-0.0121159	0.00239493	4.2e-07	0.319577	6.38404e-05	38.8248
Cheese intake	BC(Overall)	rs4675530	G	A	0.011176	0.00228091	9.6e-07	0.587045	6.05588e-05	37.343
Cheese intake	BC(Overall)	rs4681981	A	C	-0.0124361	0.00224121	2.9e-08	0.469086	7.70327e-05	44.7817
Cheese intake	BC(Overall)	rs4692708	C	A	0.0147298	0.00258904	1.3e-08	0.252659	8.19365e-05	46.996
Cheese intake	BC(Overall)	rs4721694	G	T	-0.0131277	0.00281208	3e-06	0.199748	5.50955e-05	34.8761
Cheese intake	BC(Overall)	rs4776970	T	A	0.0154088	0.00232683	3.5e-11	0.357982	0.000109138	59.2794
Cheese intake	BC(Overall)	rs4860341	C	T	0.0243652	0.00435152	2.2e-08	0.928742	7.85776e-05	45.4793
Cheese intake	BC(Overall)	rs4886168	C	T	-0.014079	0.00307151	4.6e-06	0.161443	5.36692e-05	34.2321
Cheese intake	BC(Overall)	rs504675	T	C	0.0274418	0.00234182	1e-31	0.352634	0.000343819	165.282
Cheese intake	BC(Overall)	rs519250	T	C	-0.0150681	0.00313612	1.5e-06	0.851452	5.74346e-05	35.9323
Cheese intake	BC(Overall)	rs531358	T	C	0.0131666	0.00233731	1.8e-08	0.649768	7.89026e-05	45.6261
Cheese intake	BC(Overall)	rs59784053	G	A	-0.0123644	0.00259671	1.9e-06	0.247229	5.69034e-05	35.6924
Cheese intake	BC(Overall)	rs6089798	G	A	0.0155763	0.00333543	3e-06	0.128796	5.44479e-05	34.5837
Cheese intake	BC(Overall)	rs6126641	A	G	0.013226	0.00239492	3.3e-08	0.336196	7.80763e-05	45.253
Cheese intake	BC(Overall)	rs614132	G	A	0.0150954	0.00281146	7.9e-08	0.196345	7.19132e-05	42.47
Cheese intake	BC(Overall)	rs61734410	T	C	0.016654	0.00262279	2.2e-10	0.255213	0.000105439	57.6091
Cheese intake	BC(Overall)	rs61757207	G	A	-0.0484087	0.00924504	1.6e-07	0.014775	6.82244e-05	40.8043
Cheese intake	BC(Overall)	rs62034322	A	G	-0.0139355	0.00229986	1.4e-09	0.379848	9.1492e-05	51.311
Cheese intake	BC(Overall)	rs62048491	C	G	0.0121299	0.00238796	3.8e-07	0.324384	6.44917e-05	39.1188
Cheese intake	BC(Overall)	rs62098037	T	C	-0.010958	0.0022372	9.7e-07	0.524829	5.98908e-05	37.0414
Cheese intake	BC(Overall)	rs62236533	A	G	0.0247617	0.00364674	1.1e-11	0.108791	0.000118895	63.6856
Cheese intake	BC(Overall)	rs62245792	A	T	-0.0179341	0.00316317	1.4e-08	0.150049	8.20382e-05	47.042
Cheese intake	BC(Overall)	rs6498981	G	A	-0.0116458	0.00245893	2.2e-06	0.709218	5.59392e-05	35.257
Cheese intake	BC(Overall)	rs6544743	G	T	-0.0132444	0.00284476	3.2e-06	0.809095	5.4189e-05	34.4668
Cheese intake	BC(Overall)	rs660240	C	T	-0.0128558	0.00271971	2.3e-06	0.78475	5.58345e-05	35.2098
Cheese intake	BC(Overall)	rs6602662	G	A	0.0120951	0.00254348	2e-06	0.736646	5.67607e-05	35.628
Cheese intake	BC(Overall)	rs66468220	T	C	0.0162028	0.00306548	1.3e-07	0.158571	7.0057e-05	41.6318
Cheese intake	BC(Overall)	rs66510028	C	T	-0.0159964	0.00317671	4.8e-07	0.14494	6.34248e-05	38.6371
Cheese intake	BC(Overall)	rs6685323	T	C	-0.0131886	0.00241592	4.8e-08	0.309293	7.43175e-05	43.5557
Cheese intake	BC(Overall)	rs66905828	C	A	0.0113742	0.00245177	3.5e-06	0.296309	5.39509e-05	34.3593
Cheese intake	BC(Overall)	rs6694085	G	T	0.0138461	0.00297694	3.3e-06	0.169204	5.39001e-05	34.3364
Cheese intake	BC(Overall)	rs6706648	T	C	0.0116241	0.00239938	1.3e-06	0.316385	5.84489e-05	36.3903
Cheese intake	BC(Overall)	rs67238148	T	G	0.0165432	0.00271432	1.1e-09	0.217471	9.31474e-05	52.0585
Cheese intake	BC(Overall)	rs6774906	C	A	0.0316294	0.00567262	2.5e-08	0.040653	7.80333e-05	45.2336
Cheese intake	BC(Overall)	rs678349	T	C	-0.0103925	0.00224643	3.7e-06	0.540435	5.36489e-05	34.2229
Cheese intake	BC(Overall)	rs67967503	G	A	-0.0106819	0.00229662	3.3e-06	0.391363	5.43582e-05	34.5432
Cheese intake	BC(Overall)	rs683996	T	C	0.0137941	0.00267988	2.6e-07	0.223693	6.6085e-05	39.8383
Cheese intake	BC(Overall)	rs6857	T	C	-0.0151772	0.00298047	3.5e-07	0.170113	6.50384e-05	39.3657
Cheese intake	BC(Overall)	rs6873324	C	A	-0.0124766	0.00227073	3.9e-08	0.425802	7.61188e-05	44.369
Cheese intake	BC(Overall)	rs6897252	T	C	-0.0122964	0.00228524	7.4e-08	0.605036	7.22644e-05	42.6286
Cheese intake	BC(Overall)	rs7012814	A	G	-0.0185161	0.00225388	2.1e-16	0.473966	0.000170958	87.1981
Cheese intake	BC(Overall)	rs71386942	A	C	0.0144554	0.00252205	9.9e-09	0.268947	8.21686e-05	47.1008
Cheese intake	BC(Overall)	rs7185391	G	T	-0.0132978	0.00250704	1.1e-07	0.72481	7.05418e-05	41.8507
Cheese intake	BC(Overall)	rs7236339	A	G	-0.0124774	0.00268068	3.2e-06	0.227742	5.47626e-05	34.7258
Cheese intake	BC(Overall)	rs7259537	T	C	-0.0108991	0.00233706	3.1e-06	0.364035	5.50032e-05	34.8344
Cheese intake	BC(Overall)	rs72752436	G	T	-0.023521	0.00457338	2.7e-07	0.06689	6.90614e-05	41.1823
Cheese intake	BC(Overall)	rs72814382	A	G	0.0689174	0.0143938	1.7e-06	0.006649	6.27403e-05	38.328
Cheese intake	BC(Overall)	rs72829857	G	A	0.0121911	0.00264214	3.9e-06	0.234427	5.3347e-05	34.0866
Cheese intake	BC(Overall)	rs72845670	C	T	0.0116829	0.00228756	3.3e-07	0.392286	6.50779e-05	39.3835
Cheese intake	BC(Overall)	rs72970243	A	G	0.0222011	0.00340166	6.7e-11	0.12044	0.000104428	57.1523
Cheese intake	BC(Overall)	rs73024305	C	G	0.0325373	0.00492718	4e-11	0.054789	0.000109652	59.5114
Cheese intake	BC(Overall)	rs73096946	C	T	-0.0205914	0.00306664	1.9e-11	0.157396	0.000112465	60.782
Cheese intake	BC(Overall)	rs73335955	C	T	0.0277726	0.00497824	2.4e-08	0.05334	7.78951e-05	45.1711
Cheese intake	BC(Overall)	rs7386207	T	C	-0.0124974	0.00226925	3.6e-08	0.563517	7.68323e-05	44.6912
Cheese intake	BC(Overall)	rs7439876	A	G	0.0117124	0.00226529	2.3e-07	0.570648	6.72208e-05	40.3511
Cheese intake	BC(Overall)	rs7515509	A	G	-0.0123267	0.0022849	6.9e-08	0.392291	7.24482e-05	42.7116
Cheese intake	BC(Overall)	rs752179	A	T	0.0127092	0.00243649	1.8e-07	0.301387	6.80186e-05	40.7114
Cheese intake	BC(Overall)	rs75499503	T	C	0.0141429	0.00273585	2.3e-07	0.220139	6.86786e-05	41.0094
Cheese intake	BC(Overall)	rs7607369	G	A	0.011774	0.00225176	1.7e-07	0.567378	6.80549e-05	40.7278
Cheese intake	BC(Overall)	rs7730004	T	C	-0.0113206	0.00239287	2.2e-06	0.677618	5.59918e-05	35.2808
Cheese intake	BC(Overall)	rs77742462	G	A	-0.0474668	0.00827804	9.8e-09	0.020525	9.05913e-05	50.9042
Cheese intake	BC(Overall)	rs77837876	C	T	0.0394721	0.00840003	2.6e-06	0.019681	6.01208e-05	37.1452
Cheese intake	BC(Overall)	rs78370515	T	C	-0.0281161	0.00531531	1.2e-07	0.050045	7.5163e-05	43.9374
Cheese intake	BC(Overall)	rs78548855	T	G	0.0357381	0.00777371	4.3e-06	0.02122	5.30546e-05	33.9546
Cheese intake	BC(Overall)	rs78876700	A	G	0.0180965	0.00327852	3.4e-08	0.137431	7.76422e-05	45.0569
Cheese intake	BC(Overall)	rs78898535	A	G	0.0283853	0.00607897	3e-06	0.038384	5.94797e-05	36.8557
Cheese intake	BC(Overall)	rs79147413	G	A	-0.0222469	0.0044606	6.1e-07	0.067267	6.21053e-05	38.0413
Cheese intake	BC(Overall)	rs79184944	A	T	0.0196018	0.00328458	2.4e-09	0.134346	8.93698e-05	50.3527
Cheese intake	BC(Overall)	rs7925389	T	A	-0.0122974	0.00238044	2.4e-07	0.326518	6.65104e-05	40.0304
Cheese intake	BC(Overall)	rs7936836	A	C	0.0159029	0.00227272	2.6e-12	0.417538	0.000123012	65.5446
Cheese intake	BC(Overall)	rs79398870	C	T	-0.0187161	0.00388806	1.5e-06	0.090813	5.78445e-05	36.1174
Cheese intake	BC(Overall)	rs8059277	C	T	0.0117243	0.00224143	1.7e-07	0.533177	6.8427e-05	40.8958
Cheese intake	BC(Overall)	rs919109	C	G	0.0199382	0.00324329	7.9e-10	0.138752	9.501e-05	52.8996
Cheese intake	BC(Overall)	rs9377684	G	A	0.0136639	0.00281271	1.2e-06	0.196152	5.8877e-05	36.5836
Cheese intake	BC(Overall)	rs9504123	C	A	0.0141706	0.00250387	1.5e-08	0.274743	8.00249e-05	46.1328
Cheese intake	BC(Overall)	rs9649582	T	A	-0.0146166	0.00241153	1.4e-09	0.317256	9.2553e-05	51.7901
Cheese intake	BC(Overall)	rs9667814	G	C	0.0173807	0.00357388	1.2e-06	0.887781	6.01917e-05	37.1772
Cheese intake	BC(Overall)	rs9735764	G	A	-0.013295	0.00281607	2.3e-06	0.203172	5.72315e-05	35.8406
Cheese intake	BC(Overall)	rs975303	G	A	0.0212756	0.00290699	2.5e-13	0.181313	0.000134382	70.6794
Cheese intake	BC(Overall)	rs992903	T	C	-0.0106659	0.0023153	4.1e-06	0.631345	5.29556e-05	33.9099
Cheese intake	BC(Overall)	rs9996848	A	C	0.0167234	0.00350527	1.8e-06	0.116485	5.75656e-05	35.9914
Water intake	BC(Overall)	rs10140117	T	C	0.00872215	0.00183506	2e-06	0.426318	3.72119e-05	25.9119
Water intake	BC(Overall)	rs10440373	T	C	-0.00939373	0.00195567	1.6e-06	0.315781	3.81318e-05	26.3052
Water intake	BC(Overall)	rs1055253	G	A	0.00891316	0.00183895	1.3e-06	0.414538	3.85617e-05	26.4891
Water intake	BC(Overall)	rs10758255	A	T	-0.0107871	0.00186047	6.7e-09	0.609855	5.53722e-05	33.6777
Water intake	BC(Overall)	rs10822004	C	G	0.00876287	0.00189075	3.6e-06	0.642853	3.52599e-05	25.0772
Water intake	BC(Overall)	rs10857939	C	T	-0.00892565	0.00189546	2.5e-06	0.64899	3.62967e-05	25.5205
Water intake	BC(Overall)	rs10892517	C	T	-0.00947839	0.00181697	1.8e-07	0.520643	4.48434e-05	29.1753
Water intake	BC(Overall)	rs10954732	A	G	0.0106197	0.00192806	3.6e-08	0.671297	4.97706e-05	31.2823
Water intake	BC(Overall)	rs110302	A	T	-0.0131049	0.00287185	5e-06	0.888609	3.39984e-05	24.5377
Water intake	BC(Overall)	rs11125629	G	A	0.0108674	0.00182295	2.5e-09	0.546761	5.85337e-05	35.0297
Water intake	BC(Overall)	rs11140831	G	A	-0.0123822	0.00183612	1.5e-11	0.514151	7.6598e-05	42.7548
Water intake	BC(Overall)	rs11167599	C	A	-0.00944518	0.00188387	5.3e-07	0.636608	4.1276e-05	27.6498
Water intake	BC(Overall)	rs112698424	G	A	0.0247821	0.00498149	6.5e-07	0.036712	4.34381e-05	28.5743
Water intake	BC(Overall)	rs113608681	A	G	0.031699	0.00649031	1e-06	0.02076	4.08543e-05	27.4694
Water intake	BC(Overall)	rs11636496	A	G	0.00894188	0.00190596	2.7e-06	0.346276	3.61997e-05	25.479
Water intake	BC(Overall)	rs11714200	A	G	-0.0096423	0.00186401	2.3e-07	0.619968	4.38108e-05	28.7337
Water intake	BC(Overall)	rs117472997	T	C	0.0254323	0.0055429	4.5e-06	0.028066	3.52873e-05	25.0889
Water intake	BC(Overall)	rs11770515	T	C	0.0117475	0.00225161	1.8e-07	0.204743	4.49405e-05	29.2168
Water intake	BC(Overall)	rs117810762	A	G	-0.0355633	0.00695695	3.2e-07	0.017776	4.4165e-05	28.8852
Water intake	BC(Overall)	rs118027723	T	C	-0.0302224	0.00574637	1.4e-07	0.025678	4.57037e-05	29.5432
Water intake	BC(Overall)	rs11858506	T	C	-0.00885486	0.00190637	3.4e-06	0.651091	3.56244e-05	25.233
Water intake	BC(Overall)	rs11890994	T	A	0.0110947	0.00187936	3.6e-09	0.371683	5.74927e-05	34.5845
Water intake	BC(Overall)	rs12148568	A	G	0.00905309	0.001839	8.5e-07	0.439437	4.0378e-05	27.2658
Water intake	BC(Overall)	rs12355543	G	T	-0.0173515	0.00356052	1.1e-06	0.070324	3.93676e-05	26.8337
Water intake	BC(Overall)	rs12599773	G	A	-0.0150453	0.00324563	3.6e-06	0.086976	3.59512e-05	25.3728
Water intake	BC(Overall)	rs12620738	T	C	-0.00930719	0.00181871	3.1e-07	0.483047	4.32621e-05	28.4991
Water intake	BC(Overall)	rs12692772	A	C	0.0148281	0.00274552	6.6e-08	0.124093	4.77976e-05	30.4386
Water intake	BC(Overall)	rs12883674	A	G	-0.00868126	0.00183748	2.3e-06	0.421918	3.67632e-05	25.72
Water intake	BC(Overall)	rs12894578	A	C	-0.0133581	0.00260095	2.8e-07	0.142195	4.35304e-05	28.6138
Water intake	BC(Overall)	rs12949279	C	T	-0.00846908	0.00182594	3.5e-06	0.436711	3.52881e-05	25.0892
Water intake	BC(Overall)	rs12981418	T	G	-0.00968817	0.00188109	2.6e-07	0.378376	4.41535e-05	28.8802
Water intake	BC(Overall)	rs1313237	C	A	0.00968736	0.00185712	1.8e-07	0.392005	4.47335e-05	29.1283
Water intake	BC(Overall)	rs13171354	T	C	-0.0171056	0.0035619	1.6e-06	0.069796	3.7994e-05	26.2463
Water intake	BC(Overall)	rs13274119	A	C	0.0126558	0.00263046	1.5e-06	0.139574	3.84704e-05	26.4501
Water intake	BC(Overall)	rs13409451	G	A	-0.00899179	0.00186072	1.3e-06	0.390052	3.84714e-05	26.4505
Water intake	BC(Overall)	rs1409555	T	G	0.0089518	0.00181839	8.5e-07	0.48318	4.0022e-05	27.1135
Water intake	BC(Overall)	rs14135	C	T	-0.0116877	0.00219578	1e-07	0.217664	4.6523e-05	29.8935
Water intake	BC(Overall)	rs146394874	A	C	0.0261419	0.00421977	5.8e-10	0.049323	6.40895e-05	37.4055
Water intake	BC(Overall)	rs150996250	A	G	0.0526598	0.0107819	1e-06	0.00873	4.79948e-05	30.5229
Water intake	BC(Overall)	rs1515099	A	G	0.00984293	0.00188799	1.9e-07	0.641505	4.45617e-05	29.0548
Water intake	BC(Overall)	rs1554704	C	T	-0.0101722	0.00193594	1.5e-07	0.656919	4.6641e-05	29.944
Water intake	BC(Overall)	rs16827614	C	A	-0.0146083	0.00302421	1.4e-06	0.099531	3.82522e-05	26.3567
Water intake	BC(Overall)	rs16989667	G	T	0.0182449	0.00359589	3.9e-07	0.068516	4.24894e-05	28.1686
Water intake	BC(Overall)	rs1721282	G	A	-0.00913879	0.00186562	9.7e-07	0.380806	3.93856e-05	26.8414
Water intake	BC(Overall)	rs17348586	G	A	-0.0157104	0.00312407	4.9e-07	0.092768	4.15452e-05	27.7649
Water intake	BC(Overall)	rs17444495	A	G	0.00910652	0.00182972	6.5e-07	0.431499	4.06861e-05	27.3975
Water intake	BC(Overall)	rs1754751	A	G	-0.00979524	0.00211919	3.8e-06	0.755929	3.54044e-05	25.139
Water intake	BC(Overall)	rs182050989	T	C	0.030528	0.00547389	2.4e-08	0.02835	5.1344e-05	31.9551
Water intake	BC(Overall)	rs1873276	C	G	-0.008854	0.00183897	1.5e-06	0.415918	3.80882e-05	26.2866
Water intake	BC(Overall)	rs1888980	G	A	0.0100631	0.00201322	5.8e-07	0.295027	4.21238e-05	28.0123
Water intake	BC(Overall)	rs1932358	C	T	-0.00839761	0.00181568	3.7e-06	0.535731	3.50799e-05	25.0002
Water intake	BC(Overall)	rs1963510	G	A	0.0133068	0.0018195	2.6e-13	0.458107	8.79139e-05	47.5941
Water intake	BC(Overall)	rs197503	A	G	0.00920739	0.00186821	8.3e-07	0.621704	3.98766e-05	27.0514
Water intake	BC(Overall)	rs1977819	T	C	0.0101565	0.00204433	6.8e-07	0.276373	4.12599e-05	27.6429
Water intake	BC(Overall)	rs2043294	T	A	0.0116888	0.00237865	8.9e-07	0.181595	4.06108e-05	27.3653
Water intake	BC(Overall)	rs2198234	T	G	0.0116702	0.00181594	1.3e-10	0.528757	6.78715e-05	39.0229
Water intake	BC(Overall)	rs2269918	A	C	0.00924961	0.00184509	5.4e-07	0.403597	4.11874e-05	27.6119
Water intake	BC(Overall)	rs2274156	T	C	-0.011485	0.00207059	2.9e-08	0.258771	5.06011e-05	31.6374
Water intake	BC(Overall)	rs2283102	G	A	-0.00954451	0.00195033	9.9e-07	0.314448	3.92759e-05	26.7945
Water intake	BC(Overall)	rs2289292	T	C	-0.012769	0.001927	3.4e-11	0.334337	7.25743e-05	41.034
Water intake	BC(Overall)	rs2305813	C	G	-0.019115	0.00276856	5e-12	0.123354	7.90235e-05	43.792
Water intake	BC(Overall)	rs2435200	A	G	0.0112139	0.0018384	1.1e-09	0.412694	6.09587e-05	36.0667
Water intake	BC(Overall)	rs2472297	T	C	-0.0334187	0.00205714	2.4e-59	0.26061	0.000430401	194.113
Water intake	BC(Overall)	rs2478807	T	A	-0.00885701	0.00186812	2.1e-06	0.612734	3.72294e-05	25.9193
Water intake	BC(Overall)	rs2508822	G	A	0.00951344	0.00181207	1.5e-07	0.514091	4.52168e-05	29.335
Water intake	BC(Overall)	rs2516491	C	A	-0.00927439	0.00202672	4.7e-06	0.275278	3.43197e-05	24.6751
Water intake	BC(Overall)	rs2535692	G	A	0.0109653	0.00204907	8.7e-08	0.734146	4.6935e-05	30.0697
Water intake	BC(Overall)	rs256231	C	T	-0.0104293	0.00191346	5e-08	0.341685	4.89328e-05	30.924
Water intake	BC(Overall)	rs2597177	A	G	0.00869587	0.00189948	4.7e-06	0.347915	3.4311e-05	24.6714
Water intake	BC(Overall)	rs2656285	C	T	0.0122418	0.00200721	1.1e-09	0.709918	6.17234e-05	36.3937
Water intake	BC(Overall)	rs2675638	A	G	0.00881272	0.00183094	1.5e-06	0.419521	3.7826e-05	26.1745
Water intake	BC(Overall)	rs2716991	G	T	-0.00914254	0.00182269	5.3e-07	0.468507	4.16272e-05	27.8
Water intake	BC(Overall)	rs2826576	A	G	0.00927937	0.00197498	2.6e-06	0.307722	3.66865e-05	25.6872
Water intake	BC(Overall)	rs2847182	G	A	-0.0362997	0.00754953	1.5e-06	0.01456	3.78118e-05	26.1684
Water intake	BC(Overall)	rs2915858	G	A	0.00902377	0.00184258	9.7e-07	0.569518	3.99272e-05	27.073
Water intake	BC(Overall)	rs2917704	A	G	-0.00861358	0.00185822	3.6e-06	0.605697	3.54391e-05	25.1538
Water intake	BC(Overall)	rs3195047	T	C	0.0150751	0.00317412	2e-06	0.089225	3.69358e-05	25.7938
Water intake	BC(Overall)	rs34533294	C	T	0.0364706	0.0068762	1.1e-07	0.018562	4.84622e-05	30.7228
Water intake	BC(Overall)	rs34778589	C	A	0.0157215	0.00329467	1.8e-06	0.083204	3.77081e-05	26.1241
Water intake	BC(Overall)	rs34940743	G	A	-0.0103922	0.00189846	4.4e-08	0.346783	4.89283e-05	30.9221
Water intake	BC(Overall)	rs34967813	G	A	-0.0120553	0.00195555	7.1e-10	0.311025	6.22852e-05	36.6339
Water intake	BC(Overall)	rs35028442	C	G	0.0164243	0.00268796	9.9e-10	0.137272	6.38939e-05	37.3219
Water intake	BC(Overall)	rs3746410	G	A	0.0168391	0.00225025	7.3e-14	0.20396	9.20763e-05	49.3741
Water intake	BC(Overall)	rs3763874	A	G	0.0163297	0.00183963	6.9e-19	0.41763	0.000129711	65.4698
Water intake	BC(Overall)	rs3773377	G	A	-0.00871514	0.00183742	2.1e-06	0.58408	3.69029e-05	25.7798
Water intake	BC(Overall)	rs3808058	T	C	0.0183317	0.00281615	7.5e-11	0.117807	6.98506e-05	39.8692
Water intake	BC(Overall)	rs3825036	A	G	0.0131285	0.00263662	6.4e-07	0.138651	4.11682e-05	27.6037
Water intake	BC(Overall)	rs3933088	C	T	-0.0100115	0.00183903	5.2e-08	0.433637	4.92322e-05	31.052
Water intake	BC(Overall)	rs393521	G	T	-0.0114037	0.00217578	1.6e-07	0.222935	4.50565e-05	29.2664
Water intake	BC(Overall)	rs4239466	C	A	0.0106426	0.00189646	2e-08	0.391897	5.39852e-05	33.0846
Water intake	BC(Overall)	rs429358	C	T	0.0166809	0.00250899	3e-11	0.154368	7.26453e-05	41.0644
Water intake	BC(Overall)	rs4329094	C	A	-0.0122413	0.0024152	4e-07	0.829781	4.23308e-05	28.1008
Water intake	BC(Overall)	rs4410790	C	T	-0.0308714	0.00187689	8.6e-61	0.629877	0.00044437	200.091
Water intake	BC(Overall)	rs4541895	A	G	0.0106238	0.00204307	2e-07	0.729416	4.4552e-05	29.0507
Water intake	BC(Overall)	rs4603502	C	T	-0.0130724	0.00199292	5.4e-11	0.292378	7.07109e-05	40.2372
Water intake	BC(Overall)	rs4668413	A	C	-0.0140901	0.00264682	1e-07	0.865164	4.63193e-05	29.8064
Water intake	BC(Overall)	rs4680399	A	G	0.0110673	0.00237069	3e-06	0.182247	3.65087e-05	25.6112
Water intake	BC(Overall)	rs4796172	G	A	-0.00990183	0.00204453	1.3e-06	0.728889	3.87498e-05	26.5695
Water intake	BC(Overall)	rs4803217	A	C	-0.00909997	0.00198053	4.3e-06	0.298965	3.47112e-05	24.8425
Water intake	BC(Overall)	rs4821911	G	A	-0.00965558	0.00197579	1e-06	0.68585	4.01747e-05	27.1788
Water intake	BC(Overall)	rs4974310	T	C	-0.00877978	0.00182859	1.6e-06	0.570823	3.7769e-05	26.1501
Water intake	BC(Overall)	rs546786	A	G	0.0111725	0.00242476	4.1e-06	0.168537	3.4984e-05	24.9592
Water intake	BC(Overall)	rs55788456	A	T	0.0101532	0.00216232	2.7e-06	0.231292	3.66571e-05	25.6746
Water intake	BC(Overall)	rs55938136	G	A	0.0117517	0.00216738	5.9e-08	0.224966	4.81581e-05	30.5927
Water intake	BC(Overall)	rs56100328	G	A	-0.0175542	0.00321669	4.8e-08	0.090196	5.0574e-05	31.6258
Water intake	BC(Overall)	rs56126149	C	A	0.0130209	0.0027936	3.1e-06	0.119083	3.55711e-05	25.2102
Water intake	BC(Overall)	rs56159700	T	G	0.0104193	0.00216351	1.5e-06	0.228835	3.83157e-05	26.3839
Water intake	BC(Overall)	rs570436	T	C	-0.00954405	0.00182609	1.7e-07	0.558667	4.49174e-05	29.2069
Water intake	BC(Overall)	rs57113772	G	T	0.0198627	0.00379094	1.6e-07	0.061202	4.53361e-05	29.386
Water intake	BC(Overall)	rs58959216	C	A	-0.012634	0.00242043	1.8e-07	0.172618	4.55936e-05	29.4961
Water intake	BC(Overall)	rs6059662	G	A	0.00900376	0.00192042	2.8e-06	0.657658	3.65038e-05	25.6091
Water intake	BC(Overall)	rs62097969	G	A	0.0125721	0.00252376	6.3e-07	0.177071	4.60633e-05	29.6969
Water intake	BC(Overall)	rs62519779	A	G	-0.0127651	0.002413	1.2e-07	0.171317	4.62666e-05	29.7839
Water intake	BC(Overall)	rs6491286	C	T	-0.00905955	0.00183237	7.6e-07	0.446086	4.05606e-05	27.3438
Water intake	BC(Overall)	rs6503416	T	C	-0.00845332	0.0018221	3.5e-06	0.548545	3.53925e-05	25.1339
Water intake	BC(Overall)	rs6541139	C	T	-0.0101581	0.00191042	1.1e-07	0.356837	4.73637e-05	30.253
Water intake	BC(Overall)	rs654975	G	T	-0.00973729	0.00192454	4.2e-07	0.342381	4.26963e-05	28.2571
Water intake	BC(Overall)	rs662356	G	A	0.00901086	0.00181891	7.3e-07	0.481924	4.05447e-05	27.3371
Water intake	BC(Overall)	rs67174962	A	G	-0.0122645	0.00215662	1.3e-08	0.232324	5.3654e-05	32.9429
Water intake	BC(Overall)	rs6747465	A	G	-0.00908111	0.00182422	6.4e-07	0.441625	4.06712e-05	27.3912
Water intake	BC(Overall)	rs6823219	G	A	-0.0118007	0.00196981	2.1e-09	0.30417	5.89475e-05	35.2066
Water intake	BC(Overall)	rs6836954	C	G	-0.00996971	0.00188871	1.3e-07	0.643183	4.56221e-05	29.5083
Water intake	BC(Overall)	rs6844845	G	A	-0.021514	0.0038941	3.3e-08	0.057487	5.01567e-05	31.4474
Water intake	BC(Overall)	rs6905712	A	T	0.0110877	0.00192816	8.9e-09	0.664977	5.47765e-05	33.4229
Water intake	BC(Overall)	rs6933066	A	G	0.00920008	0.00182418	4.6e-07	0.441025	4.1732e-05	27.8447
Water intake	BC(Overall)	rs6933192	C	T	-0.00898025	0.00192216	3e-06	0.341142	3.62522e-05	25.5015
Water intake	BC(Overall)	rs6957745	C	T	-0.015292	0.00226217	1.4e-11	0.202686	7.55808e-05	42.3198
Water intake	BC(Overall)	rs7046799	C	T	-0.00990336	0.00191832	2.4e-07	0.334763	4.36826e-05	28.6789
Water intake	BC(Overall)	rs7084062	G	A	0.00978491	0.00183207	9.2e-08	0.49244	4.78613e-05	30.4658
Water intake	BC(Overall)	rs7124005	T	C	0.0103665	0.00186038	2.5e-08	0.415348	5.2192e-05	32.3177
Water intake	BC(Overall)	rs71352590	A	G	-0.018891	0.00396832	1.9e-06	0.055111	3.71671e-05	25.8927
Water intake	BC(Overall)	rs72956760	G	A	-0.0292136	0.00637838	4.6e-06	0.020664	3.45419e-05	24.7701
Water intake	BC(Overall)	rs7513076	C	G	-0.00970677	0.00193792	5.5e-07	0.323315	4.1228e-05	27.6292
Water intake	BC(Overall)	rs7624543	T	C	0.010136	0.00187278	6.2e-08	0.628189	4.79928e-05	30.522
Water intake	BC(Overall)	rs77236002	C	G	-0.0185716	0.00358221	2.2e-07	0.069017	4.43227e-05	28.9526
Water intake	BC(Overall)	rs780093	C	T	-0.00950477	0.00185867	3.2e-07	0.614895	4.27852e-05	28.2951
Water intake	BC(Overall)	rs782221	T	C	-0.0127104	0.00226176	1.9e-08	0.200429	5.17805e-05	32.1418
Water intake	BC(Overall)	rs78493248	A	G	-0.0121391	0.00262331	3.7e-06	0.138549	3.51752e-05	25.041
Water intake	BC(Overall)	rs79079441	C	T	0.0463197	0.00938611	8e-07	0.009476	4.02765e-05	27.2224
Water intake	BC(Overall)	rs7937776	T	C	0.0113016	0.00232413	1.2e-06	0.812584	3.89032e-05	26.6351
Water intake	BC(Overall)	rs79618402	A	C	-0.0281589	0.00573366	9.1e-07	0.02602	4.01901e-05	27.1854
Water intake	BC(Overall)	rs798687	C	T	-0.0111956	0.0021468	1.8e-07	0.765679	4.49762e-05	29.2321
Water intake	BC(Overall)	rs8024871	C	T	-0.00870908	0.00188333	3.8e-06	0.365524	3.51808e-05	25.0433
Water intake	BC(Overall)	rs8119030	T	C	-0.0125942	0.0027077	3.3e-06	0.130968	3.61054e-05	25.4387
Water intake	BC(Overall)	rs9343542	A	G	0.0106885	0.00224533	1.9e-06	0.204303	3.71438e-05	25.8827
Water intake	BC(Overall)	rs9385778	C	T	0.00975012	0.00184261	1.2e-07	0.585205	4.61521e-05	29.7349
Water intake	BC(Overall)	rs9414686	T	C	0.0147596	0.00240632	8.6e-10	0.178007	6.37506e-05	37.2606
Water intake	BC(Overall)	rs9419447	C	A	-0.00917875	0.00183634	5.8e-07	0.553308	4.16459e-05	27.8079
Water intake	BC(Overall)	rs9516045	G	A	0.00909856	0.00198332	4.5e-06	0.301744	3.48842e-05	24.9165
Water intake	BC(Overall)	rs953855	A	C	0.0105131	0.00218643	1.5e-06	0.221185	3.80787e-05	26.2825
Water intake	BC(Overall)	rs959424	G	A	-0.0087408	0.00187164	3e-06	0.586674	3.70529e-05	25.8439
Water intake	BC(Overall)	rs9830293	G	A	0.0190823	0.00347478	4e-08	0.073462	4.95698e-05	31.1964
Water intake	BC(Overall)	rs9957088	T	C	-0.0118296	0.00208716	1.4e-08	0.253192	5.29211e-05	32.6295
Cereal intake	BC(Overall)	rs10057775	C	T	0.0200293	0.00289378	4.5e-12	0.893563	7.63096e-05	43.7038
Cereal intake	BC(Overall)	rs10122671	T	C	0.0237396	0.00516233	4.3e-06	0.031145	3.40114e-05	25.0212
Cereal intake	BC(Overall)	rs10124390	A	C	0.00823631	0.00178216	3.8e-06	0.505606	3.39141e-05	24.9783
Cereal intake	BC(Overall)	rs10190125	A	G	0.00937718	0.00188628	6.7e-07	0.349724	3.99943e-05	27.6637
Cereal intake	BC(Overall)	rs10260232	T	C	-0.00851048	0.00179265	2.1e-06	0.504308	3.62114e-05	25.9929
Cereal intake	BC(Overall)	rs10737693	C	T	0.0108758	0.00215579	4.5e-07	0.781287	4.04238e-05	27.8534
Cereal intake	BC(Overall)	rs10799311	A	G	0.00984441	0.00196427	5.4e-07	0.708818	4.00045e-05	27.6682
Cereal intake	BC(Overall)	rs10809287	T	C	0.00989008	0.00186529	1.1e-07	0.64428	4.48345e-05	29.8015
Cereal intake	BC(Overall)	rs10812904	G	A	0.00980587	0.00196591	6.1e-07	0.711327	3.94891e-05	27.4406
Cereal intake	BC(Overall)	rs10829656	G	C	0.00903106	0.0018367	8.8e-07	0.624084	3.82685e-05	26.9015
Cereal intake	BC(Overall)	rs10857964	C	T	0.0140866	0.0022053	1.7e-10	0.205117	6.47064e-05	38.5787
Cereal intake	BC(Overall)	rs10931025	T	C	-0.00827572	0.00179304	3.9e-06	0.439488	3.37422e-05	24.9023
Cereal intake	BC(Overall)	rs11038810	G	A	0.0111343	0.00186325	2.3e-09	0.644091	5.68384e-05	35.1034
Cereal intake	BC(Overall)	rs11097340	T	C	-0.0115334	0.00181501	2.1e-10	0.399592	6.38275e-05	38.1905
Cereal intake	BC(Overall)	rs11119497	A	G	0.00973731	0.00179068	5.4e-08	0.454723	4.70189e-05	30.7663
Cereal intake	BC(Overall)	rs11258417	T	C	0.00861057	0.00181668	2.1e-06	0.403267	3.56834e-05	25.7597
Cereal intake	BC(Overall)	rs112780312	A	G	-0.0121483	0.0020189	1.8e-09	0.274969	5.88439e-05	35.9892
Cereal intake	BC(Overall)	rs1158065	A	C	-0.0119211	0.00236484	4.6e-07	0.171573	4.03986e-05	27.8423
Cereal intake	BC(Overall)	rs11643192	A	C	-0.0091072	0.00182752	6.2e-07	0.389605	3.94489e-05	27.4228
Cereal intake	BC(Overall)	rs11670024	G	A	0.0160114	0.00279947	1.1e-08	0.115508	5.23835e-05	33.1358
Cereal intake	BC(Overall)	rs11678980	A	G	-0.00890958	0.00184556	1.4e-06	0.461578	3.94559e-05	27.4259
Cereal intake	BC(Overall)	rs117419440	C	G	0.0287694	0.00565498	3.6e-07	0.027306	4.39669e-05	29.4183
Cereal intake	BC(Overall)	rs117477397	T	G	0.0224967	0.00436466	2.5e-07	0.045232	4.37131e-05	29.3062
Cereal intake	BC(Overall)	rs117753937	T	C	0.015109	0.00322434	2.8e-06	0.083717	3.50223e-05	25.4677
Cereal intake	BC(Overall)	rs11780710	T	G	-0.00850525	0.00178895	2e-06	0.511341	3.6151e-05	25.9662
Cereal intake	BC(Overall)	rs11876432	G	C	0.00999888	0.00207585	1.5e-06	0.246393	3.71284e-05	26.3979
Cereal intake	BC(Overall)	rs11922147	C	T	0.0205644	0.00419623	9.6e-07	0.048682	3.91702e-05	27.2997
Cereal intake	BC(Overall)	rs11940694	G	A	-0.0126647	0.00183426	5e-12	0.604068	7.67231e-05	43.8864
Cereal intake	BC(Overall)	rs1215171	C	G	-0.00992917	0.00205256	1.3e-06	0.254526	3.74128e-05	26.5235
Cereal intake	BC(Overall)	rs12354267	C	T	0.0116473	0.00193279	1.7e-09	0.309145	5.79468e-05	35.593
Cereal intake	BC(Overall)	rs12413039	G	C	0.0103258	0.0020089	2.7e-07	0.267667	4.18004e-05	28.4614
Cereal intake	BC(Overall)	rs12414768	G	A	0.0161693	0.00322908	5.5e-07	0.083638	4.00759e-05	27.6997
Cereal intake	BC(Overall)	rs12523398	A	T	0.0125954	0.00235837	9.3e-08	0.174463	4.56976e-05	30.1827
Cereal intake	BC(Overall)	rs12887676	C	T	-0.00825378	0.00179007	4e-06	0.517836	3.40191e-05	25.0246
Cereal intake	BC(Overall)	rs12892571	G	A	-0.0092555	0.00183143	4.3e-07	0.389656	4.07461e-05	27.9957
Cereal intake	BC(Overall)	rs1297594	C	G	0.0113312	0.00212796	1e-07	0.76099	4.67064e-05	30.6283
Cereal intake	BC(Overall)	rs13066686	A	C	0.00856457	0.00182114	2.6e-06	0.406224	3.53858e-05	25.6283
Cereal intake	BC(Overall)	rs13234131	G	A	0.0170117	0.0026602	1.6e-10	0.128369	6.47617e-05	38.6031
Cereal intake	BC(Overall)	rs13265333	C	G	-0.0089447	0.00183959	1.2e-06	0.39821	3.83459e-05	26.9356
Cereal intake	BC(Overall)	rs1376619	T	A	-0.0101948	0.00198597	2.8e-07	0.278611	4.17787e-05	28.4518
Cereal intake	BC(Overall)	rs138306181	T	C	0.0425586	0.00911703	3e-06	0.01099	3.93734e-05	27.3895
Cereal intake	BC(Overall)	rs1397440	C	T	-0.00930843	0.00190863	1.1e-06	0.674595	3.80408e-05	26.8009
Cereal intake	BC(Overall)	rs141407081	T	C	0.0332118	0.00685058	1.2e-06	0.018798	4.06897e-05	27.9709
Cereal intake	BC(Overall)	rs141612194	G	A	-0.03136	0.00646336	1.2e-06	0.020752	3.99701e-05	27.653
Cereal intake	BC(Overall)	rs1455349	G	A	-0.00845957	0.00179982	2.6e-06	0.462608	3.5582e-05	25.7149
Cereal intake	BC(Overall)	rs149604870	T	C	-0.0145591	0.00316984	4.4e-06	0.088371	3.41529e-05	25.0837
Cereal intake	BC(Overall)	rs1500962	A	C	0.017664	0.00327322	6.8e-08	0.080983	4.64436e-05	30.5122
Cereal intake	BC(Overall)	rs1604918	G	T	-0.0091346	0.00195749	3.1e-06	0.296206	3.47895e-05	25.3649
Cereal intake	BC(Overall)	rs17115145	T	C	-0.00868893	0.0018253	1.9e-06	0.401301	3.62778e-05	26.0223
Cereal intake	BC(Overall)	rs17515422	T	A	-0.0255556	0.00511457	5.8e-07	0.032851	4.14996e-05	28.3286
Cereal intake	BC(Overall)	rs17599026	T	C	0.0137916	0.00299285	4.1e-06	0.098076	3.36505e-05	24.8619
Cereal intake	BC(Overall)	rs17662627	C	G	0.00981375	0.00209243	2.7e-06	0.241635	3.5297e-05	25.5891
Cereal intake	BC(Overall)	rs17732534	G	T	-0.016184	0.00353669	4.7e-06	0.07264	3.52879e-05	25.585
Cereal intake	BC(Overall)	rs17811999	T	A	0.0096676	0.00210401	4.3e-06	0.234153	3.35204e-05	24.8044
Cereal intake	BC(Overall)	rs184643	A	G	-0.0121653	0.00180474	1.6e-11	0.56672	7.26796e-05	42.1004
Cereal intake	BC(Overall)	rs1853931	A	G	-0.0113368	0.00181017	3.8e-10	0.531294	6.40098e-05	38.271
Cereal intake	BC(Overall)	rs186852039	T	C	0.0252283	0.00502613	5.2e-07	0.03239	3.98949e-05	27.6198
Cereal intake	BC(Overall)	rs1966434	A	G	0.0097362	0.0018399	1.2e-07	0.388497	4.50397e-05	29.8921
Cereal intake	BC(Overall)	rs2005143	C	T	0.00926488	0.00197163	2.6e-06	0.287579	3.51725e-05	25.5341
Cereal intake	BC(Overall)	rs2008342	C	A	0.0101454	0.00207762	1e-06	0.258234	3.9432e-05	27.4154
Cereal intake	BC(Overall)	rs2205137	G	A	0.00849884	0.00183382	3.6e-06	0.610092	3.43642e-05	25.1771
Cereal intake	BC(Overall)	rs2212484	T	G	-0.0110058	0.00222868	7.9e-07	0.202532	3.91273e-05	27.2808
Cereal intake	BC(Overall)	rs2236950	A	C	0.0111796	0.00233912	1.8e-06	0.175879	3.62316e-05	26.0018
Cereal intake	BC(Overall)	rs2302316	A	G	-0.0110802	0.00213233	2e-07	0.231759	4.37179e-05	29.3083
Cereal intake	BC(Overall)	rs2339515	T	G	-0.00877134	0.00183715	1.8e-06	0.380297	3.62634e-05	26.0159
Cereal intake	BC(Overall)	rs2412770	T	C	0.0100523	0.00204865	9.3e-07	0.252649	3.81595e-05	26.8533
Cereal intake	BC(Overall)	rs2433300	T	C	0.00993403	0.00196396	4.2e-07	0.711055	4.05508e-05	27.9095
Cereal intake	BC(Overall)	rs2450126	G	A	-0.0149019	0.00245669	1.3e-09	0.156746	5.87041e-05	35.9275
Cereal intake	BC(Overall)	rs2456141	A	G	0.0089984	0.00187882	1.7e-06	0.651026	3.67919e-05	26.2493
Cereal intake	BC(Overall)	rs2472297	T	C	-0.0158518	0.00202189	4.5e-15	0.261458	9.7043e-05	52.862
Cereal intake	BC(Overall)	rs2494936	T	A	-0.0109747	0.00201719	5.3e-08	0.732552	4.71947e-05	30.844
Cereal intake	BC(Overall)	rs2504706	C	T	0.0181793	0.00210238	5.3e-18	0.234682	0.000118715	62.4353
Cereal intake	BC(Overall)	rs2569098	C	T	-0.0172683	0.00375776	4.3e-06	0.060942	3.41302e-05	25.0737
Cereal intake	BC(Overall)	rs2582404	T	C	0.0110473	0.00205271	7.4e-08	0.745216	4.63443e-05	30.4684
Cereal intake	BC(Overall)	rs2656195	G	T	-0.0085937	0.001802	1.9e-06	0.56683	3.62662e-05	26.0171
Cereal intake	BC(Overall)	rs2725370	C	T	0.0105809	0.00194488	5.3e-08	0.696241	4.73548e-05	30.9147
Cereal intake	BC(Overall)	rs2799849	T	C	-0.0123289	0.00190573	9.8e-11	0.678123	6.63555e-05	39.3071
Cereal intake	BC(Overall)	rs2817377	A	G	0.00990084	0.00178933	3.1e-08	0.537948	4.8731e-05	31.5225
Cereal intake	BC(Overall)	rs2873054	C	A	-0.00875691	0.00186455	2.6e-06	0.352902	3.50232e-05	25.4681
Cereal intake	BC(Overall)	rs2875243	T	G	-0.00854805	0.00186389	4.5e-06	0.355517	3.34839e-05	24.7883
Cereal intake	BC(Overall)	rs2880666	G	A	-0.0100572	0.00204248	8.5e-07	0.260127	3.89338e-05	27.1953
Cereal intake	BC(Overall)	rs2903760	T	C	0.0095059	0.0018358	2.2e-07	0.379501	4.25569e-05	28.7956
Cereal intake	BC(Overall)	rs2927238	G	T	0.0102465	0.0018288	2.1e-08	0.613181	4.98055e-05	31.9971
Cereal intake	BC(Overall)	rs2968426	C	G	0.0100125	0.00205362	1.1e-06	0.745292	3.80613e-05	26.81
Cereal intake	BC(Overall)	rs3115230	A	C	-0.0114779	0.00207131	3e-08	0.752001	4.91386e-05	31.7026
Cereal intake	BC(Overall)	rs3195944	G	A	0.0128909	0.00264746	1.1e-06	0.136548	3.9185e-05	27.3063
Cereal intake	BC(Overall)	rs34227840	C	T	0.00965066	0.0018609	2.1e-07	0.361331	4.29858e-05	28.985
Cereal intake	BC(Overall)	rs34234069	T	C	0.011507	0.00218295	1.4e-07	0.211983	4.42375e-05	29.5378
Cereal intake	BC(Overall)	rs3766823	A	G	-0.0115739	0.00236254	9.6e-07	0.171987	3.81524e-05	26.8502
Cereal intake	BC(Overall)	rs396370	T	C	-0.00861254	0.00185123	3.3e-06	0.384115	3.50957e-05	25.5001
Cereal intake	BC(Overall)	rs4007	A	T	-0.0107522	0.00228248	2.5e-06	0.192504	3.59422e-05	25.874
Cereal intake	BC(Overall)	rs4410790	C	T	-0.0109143	0.00184697	3.4e-09	0.630668	5.54932e-05	34.5093
Cereal intake	BC(Overall)	rs4526484	C	A	0.0107379	0.00223306	1.5e-06	0.797994	3.71734e-05	26.4178
Cereal intake	BC(Overall)	rs4695921	A	G	-0.00814139	0.00178305	5e-06	0.485794	3.31144e-05	24.625
Cereal intake	BC(Overall)	rs4730682	C	T	0.00932655	0.00179111	1.9e-07	0.493001	4.34837e-05	29.2049
Cereal intake	BC(Overall)	rs4739095	A	G	-0.0128656	0.00210523	9.9e-10	0.765732	5.93854e-05	36.2284
Cereal intake	BC(Overall)	rs4797242	A	C	0.0114312	0.00194889	4.5e-09	0.297207	5.45884e-05	34.1096
Cereal intake	BC(Overall)	rs491711	C	A	0.0116885	0.00193366	1.5e-09	0.311975	5.86505e-05	35.9038
Cereal intake	BC(Overall)	rs4917456	G	A	0.0086553	0.00183094	2.3e-06	0.559476	3.69271e-05	26.309
Cereal intake	BC(Overall)	rs4941367	G	A	-0.00994454	0.0019805	5.1e-07	0.283645	4.01886e-05	27.7495
Cereal intake	BC(Overall)	rs4988235	A	G	0.0114	0.00201241	1.5e-08	0.736893	5.03937e-05	32.2569
Cereal intake	BC(Overall)	rs55755045	T	C	-0.0225802	0.00455172	7e-07	0.040283	3.94231e-05	27.4114
Cereal intake	BC(Overall)	rs55860688	C	T	-0.0103444	0.00199799	2.2e-07	0.273956	4.25681e-05	28.8005
Cereal intake	BC(Overall)	rs56131196	A	G	0.0180024	0.00227695	2.7e-15	0.188724	9.924e-05	53.8325
Cereal intake	BC(Overall)	rs56246631	A	G	-0.0153599	0.00306344	5.3e-07	0.093373	3.99445e-05	27.6417
Cereal intake	BC(Overall)	rs56393452	A	C	-0.00991553	0.00191141	2.1e-07	0.603263	4.70621e-05	30.7854
Cereal intake	BC(Overall)	rs6062362	G	A	-0.00857655	0.00180776	2.1e-06	0.437698	3.62076e-05	25.9912
Cereal intake	BC(Overall)	rs6087577	G	A	-0.00916706	0.00178222	2.7e-07	0.508353	4.20058e-05	28.5521
Cereal intake	BC(Overall)	rs614397	C	T	0.0119462	0.00261324	4.8e-06	0.86577	3.31697e-05	24.6495
Cereal intake	BC(Overall)	rs616243	T	C	-0.00864907	0.00181425	1.9e-06	0.407879	3.61335e-05	25.9585
Cereal intake	BC(Overall)	rs61873510	T	G	0.0095246	0.001944	9.6e-07	0.327992	3.99909e-05	27.6622
Cereal intake	BC(Overall)	rs62009152	C	T	0.00951594	0.00204022	3.1e-06	0.257472	3.46239e-05	25.2918
Cereal intake	BC(Overall)	rs62081186	A	C	-0.011431	0.00241652	2.2e-06	0.165967	3.61746e-05	25.9766
Cereal intake	BC(Overall)	rs62097852	T	C	-0.00913616	0.0018395	6.8e-07	0.377111	3.92136e-05	27.3189
Cereal intake	BC(Overall)	rs62139606	C	T	0.0350638	0.00687931	3.5e-07	0.017218	4.16091e-05	28.3769
Cereal intake	BC(Overall)	rs62377431	C	T	0.00966731	0.00187295	2.4e-07	0.358464	4.29841e-05	28.9842
Cereal intake	BC(Overall)	rs62442924	T	C	0.0127309	0.00225709	1.7e-08	0.194276	5.07404e-05	32.41
Cereal intake	BC(Overall)	rs62462533	A	G	0.0104352	0.00207107	4.7e-07	0.245666	4.0359e-05	27.8248
Cereal intake	BC(Overall)	rs6429176	G	A	0.00887171	0.00181557	1e-06	0.593354	3.79818e-05	26.7748
Cereal intake	BC(Overall)	rs6502045	C	T	0.00872523	0.00181689	1.6e-06	0.583889	3.69933e-05	26.3383
Cereal intake	BC(Overall)	rs6510177	C	T	-0.0130354	0.00228744	1.2e-08	0.805589	5.32247e-05	33.5073
Cereal intake	BC(Overall)	rs6545770	T	A	-0.013728	0.00206041	2.7e-11	0.748101	7.10283e-05	41.371
Cereal intake	BC(Overall)	rs67723420	A	T	0.0105252	0.00184665	1.2e-08	0.376335	5.20016e-05	32.9671
Cereal intake	BC(Overall)	rs678870	G	A	0.00831321	0.0018093	4.3e-06	0.569493	3.38872e-05	24.9664
Cereal intake	BC(Overall)	rs68136852	A	C	-0.0141222	0.00247848	1.2e-08	0.152389	5.15211e-05	32.7548
Cereal intake	BC(Overall)	rs6918737	A	T	0.0137325	0.00210976	7.6e-11	0.234488	6.77021e-05	39.9018
Cereal intake	BC(Overall)	rs7040561	A	T	-0.0162685	0.00252002	1.1e-10	0.850635	6.72538e-05	39.7039
Cereal intake	BC(Overall)	rs72655538	C	G	-0.0127821	0.00248167	2.6e-07	0.153007	4.23473e-05	28.703
Cereal intake	BC(Overall)	rs72702504	C	G	-0.00911194	0.00181431	5.1e-07	0.404574	4.00016e-05	27.6669
Cereal intake	BC(Overall)	rs72753733	G	A	-0.0108967	0.00219899	7.2e-07	0.216557	4.02902e-05	27.7944
Cereal intake	BC(Overall)	rs73043802	A	G	-0.025416	0.00555086	4.7e-06	0.026448	3.32657e-05	24.6919
Cereal intake	BC(Overall)	rs7330712	T	C	-0.0087637	0.00189534	3.8e-06	0.335122	3.42255e-05	25.1158
Cereal intake	BC(Overall)	rs75775827	A	G	-0.0152819	0.00306132	6e-07	0.093684	3.96579e-05	27.5151
Cereal intake	BC(Overall)	rs7588480	C	T	-0.00968506	0.00210367	4.1e-06	0.762765	3.39472e-05	24.9929
Cereal intake	BC(Overall)	rs76187305	G	T	-0.0166643	0.00316728	1.4e-07	0.088524	4.48137e-05	29.7923
Cereal intake	BC(Overall)	rs7619139	A	T	-0.016951	0.00181499	9.7e-21	0.588533	0.000139164	71.4686
Cereal intake	BC(Overall)	rs7656184	G	A	-0.00908971	0.00178368	3.5e-07	0.507466	4.13022e-05	28.2414
Cereal intake	BC(Overall)	rs7796203	A	G	-0.00824277	0.00178947	4.1e-06	0.543372	3.3716e-05	24.8908
Cereal intake	BC(Overall)	rs78854891	C	T	0.0221411	0.00363312	1.1e-09	0.065728	6.02077e-05	36.5916
Cereal intake	BC(Overall)	rs78959390	T	C	-0.0126398	0.00237612	1e-07	0.169291	4.49359e-05	29.8463
Cereal intake	BC(Overall)	rs78970535	A	C	0.0242871	0.00462115	1.5e-07	0.042195	4.76782e-05	31.0575
Cereal intake	BC(Overall)	rs79598313	T	C	0.0288423	0.00589679	1e-06	0.023403	3.80257e-05	26.7942
Cereal intake	BC(Overall)	rs79642906	A	G	-0.0181581	0.00322812	1.9e-08	0.083314	5.03627e-05	32.2432
Cereal intake	BC(Overall)	rs79725647	C	T	0.0148251	0.00321885	4.1e-06	0.08632	3.46682e-05	25.3113
Cereal intake	BC(Overall)	rs7999064	G	A	0.0123709	0.00249126	6.8e-07	0.849495	3.91331e-05	27.2833
Cereal intake	BC(Overall)	rs8097544	G	A	-0.0246368	0.00254108	3.2e-22	0.145206	0.000150676	76.5544
Cereal intake	BC(Overall)	rs8111216	A	C	0.00860103	0.00188134	4.8e-06	0.377314	3.47619e-05	25.3527
Cereal intake	BC(Overall)	rs8178823	C	A	-0.0142277	0.00310735	4.7e-06	0.094573	3.46673e-05	25.3109
Cereal intake	BC(Overall)	rs834233	A	G	0.00988328	0.00185097	9.3e-08	0.361396	4.50866e-05	29.9128
Cereal intake	BC(Overall)	rs838133	G	A	-0.0206515	0.00184331	3.9e-29	0.549201	0.000211177	103.284
Cereal intake	BC(Overall)	rs844137	T	C	-0.00865465	0.00182281	2.1e-06	0.450385	3.70827e-05	26.3777
Cereal intake	BC(Overall)	rs9308964	T	C	0.00967425	0.00180194	7.9e-08	0.564909	4.60069e-05	30.3193
Cereal intake	BC(Overall)	rs9316106	G	A	0.0151081	0.00303885	6.6e-07	0.095698	3.95063e-05	27.4482
Cereal intake	BC(Overall)	rs9319377	C	A	0.0112457	0.00216042	1.9e-07	0.21792	4.31073e-05	29.0387
Cereal intake	BC(Overall)	rs9354833	C	T	0.00836595	0.00179017	3e-06	0.544005	3.47235e-05	25.3357
Cereal intake	BC(Overall)	rs9374896	T	C	0.0175265	0.00179165	1.3e-22	0.466274	0.00015289	77.5325
Cereal intake	BC(Overall)	rs9439799	C	T	-0.00996522	0.00188546	1.3e-07	0.337131	4.43844e-05	29.6027
Cereal intake	BC(Overall)	rs9488822	T	A	-0.0100303	0.00185413	6.3e-08	0.36808	4.68018e-05	30.6704
Cereal intake	BC(Overall)	rs9569600	G	A	-0.00904575	0.00195787	3.8e-06	0.296716	3.415e-05	25.0825
Cereal intake	BC(Overall)	rs977915	T	C	0.00833567	0.00178578	3e-06	0.523768	3.46632e-05	25.3091
Cereal intake	BC(Overall)	rs9866512	C	T	-0.0135645	0.00294048	4e-06	0.102055	3.37226e-05	24.8937
Cereal intake	BC(Overall)	rs9870005	G	A	-0.00907693	0.00185163	9.5e-07	0.362088	3.80612e-05	26.8099
Cereal intake	BC(Overall)	rs9973711	T	C	0.00898671	0.00190724	2.5e-06	0.324272	3.53926e-05	25.6313
Cereal intake	BC(Overall)	rs9987289	G	A	0.0178679	0.0030947	7.8e-09	0.908767	5.29397e-05	33.3814
Dried fruit intake	BC(Overall)	rs1000214	G	T	-0.0118157	0.00228005	2.2e-07	0.840083	3.75116e-05	25.8216
Dried fruit intake	BC(Overall)	rs10026792	A	G	0.0108465	0.0018423	3.9e-09	0.290404	4.84867e-05	30.4509
Dried fruit intake	BC(Overall)	rs10040819	A	C	0.0113528	0.00236407	1.6e-06	0.148827	3.26539e-05	23.7726
Dried fruit intake	BC(Overall)	rs10087278	A	G	0.00898688	0.00170073	1.3e-07	0.591305	3.90354e-05	26.4643
Dried fruit intake	BC(Overall)	rs10129747	G	A	0.00935902	0.00168126	2.6e-08	0.530254	4.36353e-05	28.4045
Dried fruit intake	BC(Overall)	rs10156491	A	G	0.00917096	0.0017308	1.2e-07	0.373814	3.93748e-05	26.6075
Dried fruit intake	BC(Overall)	rs10178071	T	C	0.0090235	0.00167506	7.2e-08	0.521376	4.06374e-05	27.14
Dried fruit intake	BC(Overall)	rs10192800	A	G	0.00852847	0.00176246	1.3e-06	0.342789	3.27721e-05	23.8225
Dried fruit intake	BC(Overall)	rs10262162	A	G	0.0102007	0.00217463	2.7e-06	0.180138	3.07352e-05	22.9633
Dried fruit intake	BC(Overall)	rs10268994	A	G	-0.00829195	0.00177263	2.9e-06	0.663942	3.06823e-05	22.941
Dried fruit intake	BC(Overall)	rs10896126	G	A	-0.015009	0.00181919	1.6e-16	0.303582	9.52532e-05	50.178
Dried fruit intake	BC(Overall)	rs11073575	C	T	-0.00890041	0.00170407	1.8e-07	0.580053	3.85933e-05	26.2778
Dried fruit intake	BC(Overall)	rs11082011	T	C	0.00916628	0.00177833	2.5e-07	0.667672	3.7286e-05	25.7264
Dried fruit intake	BC(Overall)	rs11085749	A	G	-0.00928966	0.00171519	6.1e-08	0.387338	4.09582e-05	27.2753
Dried fruit intake	BC(Overall)	rs11134477	A	G	0.00791935	0.00168364	2.6e-06	0.553548	3.09984e-05	23.0743
Dried fruit intake	BC(Overall)	rs11152349	A	G	0.00991215	0.0018176	4.9e-08	0.302856	4.14882e-05	27.4989
Dried fruit intake	BC(Overall)	rs11253371	G	A	-0.00850244	0.00181754	2.9e-06	0.307284	3.0776e-05	22.9806
Dried fruit intake	BC(Overall)	rs115141576	T	C	-0.0261399	0.00543744	1.5e-06	0.024317	3.24233e-05	23.6753
Dried fruit intake	BC(Overall)	rs11586016	C	G	0.00987818	0.00173034	1.1e-08	0.371004	4.55418e-05	29.2087
Dried fruit intake	BC(Overall)	rs11632215	C	A	-0.0141434	0.00258382	4.4e-08	0.120179	4.2302e-05	27.8421
Dried fruit intake	BC(Overall)	rs116385168	C	T	0.0190588	0.00353337	6.9e-08	0.059616	4.07276e-05	27.1781
Dried fruit intake	BC(Overall)	rs11692435	A	G	-0.0169632	0.00315965	7.9e-08	0.08258	4.36002e-05	28.3897
Dried fruit intake	BC(Overall)	rs117451379	T	C	0.0156059	0.00335166	3.2e-06	0.069327	3.14273e-05	23.2553
Dried fruit intake	BC(Overall)	rs11772627	C	G	0.0183338	0.00217099	3e-17	0.18202	0.000100091	52.219
Dried fruit intake	BC(Overall)	rs117907531	G	A	0.0192142	0.00421018	5e-06	0.042742	3.02105e-05	22.742
Dried fruit intake	BC(Overall)	rs11811826	A	T	0.0132178	0.0020058	4.4e-11	0.224231	6.07822e-05	35.6372
Dried fruit intake	BC(Overall)	rs12137234	T	C	0.0102051	0.00183744	2.8e-08	0.303772	4.40518e-05	28.5802
Dried fruit intake	BC(Overall)	rs12462942	C	T	-0.00806898	0.00168148	1.6e-06	0.538928	3.23569e-05	23.6473
Dried fruit intake	BC(Overall)	rs12516172	T	C	0.0267064	0.00584627	4.9e-06	0.021807	3.04285e-05	22.834
Dried fruit intake	BC(Overall)	rs12600070	A	C	0.0135819	0.00277818	1e-06	0.101618	3.36808e-05	24.2058
Dried fruit intake	BC(Overall)	rs12644768	G	A	-0.00963622	0.00184908	1.9e-07	0.285691	3.78989e-05	25.9849
Dried fruit intake	BC(Overall)	rs12708665	G	A	-0.00851448	0.00185402	4.4e-06	0.715368	2.95229e-05	22.452
Dried fruit intake	BC(Overall)	rs12727104	A	G	-0.0131076	0.00286217	4.7e-06	0.094319	2.93529e-05	22.3803
Dried fruit intake	BC(Overall)	rs12797895	C	T	0.00828943	0.00167819	7.8e-07	0.520123	3.43017e-05	24.4676
Dried fruit intake	BC(Overall)	rs1289870	T	C	0.00852684	0.0016915	4.6e-07	0.575664	3.5521e-05	24.9819
Dried fruit intake	BC(Overall)	rs13016580	A	G	-0.00878384	0.00178688	8.8e-07	0.320315	3.35957e-05	24.1699
Dried fruit intake	BC(Overall)	rs13018443	C	T	-0.00886483	0.00173875	3.4e-07	0.365527	3.64505e-05	25.374
Dried fruit intake	BC(Overall)	rs13029034	A	G	0.017301	0.00365775	2.2e-06	0.055935	3.16124e-05	23.3333
Dried fruit intake	BC(Overall)	rs13111442	C	A	-0.00841387	0.00175417	1.6e-06	0.653578	3.20571e-05	23.5209
Dried fruit intake	BC(Overall)	rs13361944	C	T	0.0136906	0.00291743	2.7e-06	0.091212	3.10735e-05	23.106
Dried fruit intake	BC(Overall)	rs1419750	G	A	-0.00934835	0.00179651	2e-07	0.677315	3.82005e-05	26.1121
Dried fruit intake	BC(Overall)	rs142119647	G	A	0.0251035	0.005296	2.1e-06	0.026081	3.20144e-05	23.5029
Dried fruit intake	BC(Overall)	rs149367378	T	G	-0.0215347	0.00455999	2.3e-06	0.036979	3.30292e-05	23.9309
Dried fruit intake	BC(Overall)	rs1549212	T	C	0.00855684	0.00172916	7.5e-07	0.626408	3.42698e-05	24.4542
Dried fruit intake	BC(Overall)	rs1560525	G	T	-0.00776209	0.00169828	4.9e-06	0.562804	2.96497e-05	22.5055
Dried fruit intake	BC(Overall)	rs1582322	G	A	0.00994346	0.00171571	6.8e-09	0.604805	4.72642e-05	29.9352
Dried fruit intake	BC(Overall)	rs1622515	G	A	0.00991719	0.00167077	2.9e-09	0.484704	4.91293e-05	30.7219
Dried fruit intake	BC(Overall)	rs1648404	T	C	0.00941595	0.00167357	1.8e-08	0.476112	4.42289e-05	28.6549
Dried fruit intake	BC(Overall)	rs17175518	A	C	0.0114962	0.00197514	5.9e-09	0.232775	4.72061e-05	29.9107
Dried fruit intake	BC(Overall)	rs17184650	T	C	-0.012088	0.00258183	2.8e-06	0.121669	3.12304e-05	23.1722
Dried fruit intake	BC(Overall)	rs17184707	T	C	-0.0114381	0.00204011	2.1e-08	0.212811	4.3834e-05	28.4883
Dried fruit intake	BC(Overall)	rs1735720	G	T	-0.0107295	0.00212467	4.4e-07	0.191686	3.56746e-05	25.0467
Dried fruit intake	BC(Overall)	rs17592481	T	G	-0.0104964	0.00225502	3.2e-06	0.164693	3.03132e-05	22.7853
Dried fruit intake	BC(Overall)	rs1797235	C	G	-0.0100206	0.00174235	8.9e-09	0.374623	4.70494e-05	29.8446
Dried fruit intake	BC(Overall)	rs1801140	G	T	0.013416	0.00280587	1.7e-06	0.098129	3.1858e-05	23.4369
Dried fruit intake	BC(Overall)	rs1812195	G	A	0.00851281	0.00171916	7.4e-07	0.401295	3.48219e-05	24.6871
Dried fruit intake	BC(Overall)	rs193003548	T	C	-0.035816	0.00713696	5.2e-07	0.014785	3.73712e-05	25.7623
Dried fruit intake	BC(Overall)	rs1947897	C	G	0.00823313	0.00177444	3.5e-06	0.332245	3.00771e-05	22.6857
Dried fruit intake	BC(Overall)	rs1950826	T	C	0.00810594	0.00169948	1.8e-06	0.589608	3.17979e-05	23.4116
Dried fruit intake	BC(Overall)	rs2165150	A	C	0.0100272	0.00192097	1.8e-07	0.744263	3.82745e-05	26.1433
Dried fruit intake	BC(Overall)	rs2235792	A	G	0.0134898	0.00270643	6.2e-07	0.10777	3.49958e-05	24.7604
Dried fruit intake	BC(Overall)	rs2353857	A	C	-0.00796549	0.00167634	2e-06	0.475718	3.16497e-05	23.3491
Dried fruit intake	BC(Overall)	rs2389238	G	A	0.0126874	0.00264029	1.5e-06	0.885596	3.26176e-05	23.7573
Dried fruit intake	BC(Overall)	rs2508819	C	T	0.00816604	0.00167767	1.1e-06	0.462221	3.31518e-05	23.9826
Dried fruit intake	BC(Overall)	rs2521754	G	C	0.0106544	0.00218829	1.1e-06	0.179775	3.34773e-05	24.1199
Dried fruit intake	BC(Overall)	rs2533273	A	C	-0.00987659	0.00167714	3.9e-09	0.48453	4.87268e-05	30.5521
Dried fruit intake	BC(Overall)	rs2579020	T	A	-0.00961434	0.00194261	7.5e-07	0.244526	3.41518e-05	24.4044
Dried fruit intake	BC(Overall)	rs261809	G	A	-0.00962858	0.00167902	9.8e-09	0.540636	4.60486e-05	29.4224
Dried fruit intake	BC(Overall)	rs3101339	C	A	0.0142595	0.00170546	6.2e-17	0.603285	9.73284e-05	51.0534
Dried fruit intake	BC(Overall)	rs322672	C	T	0.00820459	0.00175438	2.9e-06	0.350654	3.06548e-05	22.9294
Dried fruit intake	BC(Overall)	rs34162196	T	C	-0.0223628	0.00277168	7.1e-16	0.101001	9.0817e-05	48.3066
Dried fruit intake	BC(Overall)	rs34419562	A	G	-0.0139129	0.00290068	1.6e-06	0.09511	3.33186e-05	24.053
Dried fruit intake	BC(Overall)	rs34819186	C	A	-0.00802978	0.00167824	1.7e-06	0.472419	3.21406e-05	23.5561
Dried fruit intake	BC(Overall)	rs35030273	A	T	-0.00810151	0.00170943	2.1e-06	0.410949	3.17763e-05	23.4024
Dried fruit intake	BC(Overall)	rs35456421	T	C	-0.0133191	0.00269552	7.8e-07	0.109089	3.44822e-05	24.5438
Dried fruit intake	BC(Overall)	rs35792972	G	A	0.0101077	0.00221127	4.9e-06	0.173309	2.92751e-05	22.3475
Dried fruit intake	BC(Overall)	rs36198109	A	G	-0.00923639	0.00172743	8.9e-08	0.38425	4.03694e-05	27.027
Dried fruit intake	BC(Overall)	rs3757323	C	T	0.0088966	0.00173536	2.9e-07	0.63114	3.68524e-05	25.5435
Dried fruit intake	BC(Overall)	rs3796183	C	T	-0.00964311	0.00205367	2.7e-06	0.209987	3.08525e-05	23.0128
Dried fruit intake	BC(Overall)	rs3819391	G	A	0.00795701	0.00167864	2.1e-06	0.55891	3.12176e-05	23.1668
Dried fruit intake	BC(Overall)	rs4073960	A	G	-0.0107567	0.00199105	6.6e-08	0.228388	4.07812e-05	27.2007
Dried fruit intake	BC(Overall)	rs4140799	A	G	0.0094566	0.00167846	1.8e-08	0.531856	4.45321e-05	28.7828
Dried fruit intake	BC(Overall)	rs4149513	A	G	0.01173	0.00167139	2.2e-12	0.493537	6.8785e-05	39.0129
Dried fruit intake	BC(Overall)	rs4269101	G	T	-0.0138099	0.00185921	1.1e-13	0.718948	7.70718e-05	42.5084
Dried fruit intake	BC(Overall)	rs429358	C	T	0.0199445	0.00231362	6.7e-18	0.154208	0.000103764	53.7683
Dried fruit intake	BC(Overall)	rs4740634	G	A	0.00925314	0.00177944	2e-07	0.330528	3.78921e-05	25.9821
Dried fruit intake	BC(Overall)	rs4769824	T	C	0.00793662	0.00168855	2.6e-06	0.436792	3.09916e-05	23.0715
Dried fruit intake	BC(Overall)	rs4800488	A	C	0.0119836	0.00167202	7.7e-13	0.489858	7.17738e-05	40.2736
Dried fruit intake	BC(Overall)	rs4808846	G	A	0.00862298	0.00167459	2.6e-07	0.480602	3.71219e-05	25.6572
Dried fruit intake	BC(Overall)	rs4866437	A	G	0.00827878	0.0016833	8.7e-07	0.530975	3.41376e-05	24.3984
Dried fruit intake	BC(Overall)	rs4937841	T	A	-0.00825435	0.00174294	2.2e-06	0.368383	3.17066e-05	23.373
Dried fruit intake	BC(Overall)	rs4963390	G	A	0.0130066	0.00242117	7.8e-08	0.139195	4.05402e-05	27.099
Dried fruit intake	BC(Overall)	rs565226	G	T	0.0128155	0.00262156	1e-06	0.885339	3.33447e-05	24.064
Dried fruit intake	BC(Overall)	rs57499472	C	T	0.00991231	0.00171869	8.1e-09	0.404131	4.73209e-05	29.9591
Dried fruit intake	BC(Overall)	rs58563230	G	A	0.0125626	0.00262767	1.7e-06	0.11408	3.19002e-05	23.4547
Dried fruit intake	BC(Overall)	rs597941	T	C	0.00922342	0.00172787	9.4e-08	0.373556	3.98155e-05	26.7933
Dried fruit intake	BC(Overall)	rs60574043	T	C	-0.0135707	0.00260638	1.9e-07	0.116868	3.80151e-05	26.0339
Dried fruit intake	BC(Overall)	rs6126123	G	A	0.00905522	0.00187856	1.4e-06	0.271811	3.24593e-05	23.6905
Dried fruit intake	BC(Overall)	rs62007687	T	G	0.00884993	0.00175696	4.7e-07	0.344398	3.5368e-05	24.9174
Dried fruit intake	BC(Overall)	rs62023502	A	G	-0.0129214	0.00281551	4.4e-06	0.097835	2.94733e-05	22.4311
Dried fruit intake	BC(Overall)	rs62057232	C	T	0.00798951	0.00171168	3e-06	0.39035	3.03812e-05	22.814
Dried fruit intake	BC(Overall)	rs62084586	C	T	0.0133946	0.00226174	3.2e-09	0.165729	4.9613e-05	30.9259
Dried fruit intake	BC(Overall)	rs62162747	C	T	-0.00915459	0.00177001	2.3e-07	0.334342	3.73035e-05	25.7338
Dried fruit intake	BC(Overall)	rs6438468	A	C	-0.00843244	0.00180743	3.1e-06	0.687489	3.0554e-05	22.8869
Dried fruit intake	BC(Overall)	rs6533183	T	C	-0.00954265	0.00175932	5.8e-08	0.656671	4.10607e-05	27.3186
Dried fruit intake	BC(Overall)	rs6712271	A	G	-0.00818915	0.00170863	1.6e-06	0.397992	3.21354e-05	23.5539
Dried fruit intake	BC(Overall)	rs67518212	C	T	0.010955	0.00204447	8.4e-08	0.213497	4.03039e-05	26.9993
Dried fruit intake	BC(Overall)	rs6765212	T	C	0.0109896	0.0018852	5.6e-09	0.270909	4.77088e-05	30.1227
Dried fruit intake	BC(Overall)	rs7045666	A	G	-0.00819273	0.00167565	1e-06	0.45702	3.33124e-05	24.0504
Dried fruit intake	BC(Overall)	rs7047847	T	C	-0.0106447	0.00201598	1.3e-07	0.779092	3.90029e-05	26.4506
Dried fruit intake	BC(Overall)	rs7119021	A	G	0.028243	0.00534078	1.2e-07	0.025215	3.9212e-05	26.5388
Dried fruit intake	BC(Overall)	rs7203102	T	C	-0.00838877	0.00173031	1.2e-06	0.630799	3.27778e-05	23.8249
Dried fruit intake	BC(Overall)	rs72720396	G	A	0.0114265	0.00198541	8.7e-09	0.229157	4.6127e-05	29.4555
Dried fruit intake	BC(Overall)	rs72784460	T	C	-0.011541	0.00229371	4.9e-07	0.159806	3.57676e-05	25.0859
Dried fruit intake	BC(Overall)	rs72842424	A	C	-0.0101318	0.00201707	5.1e-07	0.223554	3.56367e-05	25.0307
Dried fruit intake	BC(Overall)	rs7334175	T	C	-0.00868261	0.00184118	2.4e-06	0.706781	3.12469e-05	23.1792
Dried fruit intake	BC(Overall)	rs742877	A	C	0.0128011	0.00256646	6.1e-07	0.122076	3.51246e-05	24.8148
Dried fruit intake	BC(Overall)	rs74611672	C	T	0.018731	0.00394233	2e-06	0.047356	3.16561e-05	23.3518
Dried fruit intake	BC(Overall)	rs746868	G	C	-0.0129055	0.00171452	5.2e-14	0.614662	7.88965e-05	43.2782
Dried fruit intake	BC(Overall)	rs75265668	A	G	-0.0306696	0.00657567	3.1e-06	0.017561	3.24565e-05	23.6893
Dried fruit intake	BC(Overall)	rs75641275	C	A	-0.0141613	0.00238518	2.9e-09	0.143372	4.92598e-05	30.7769
Dried fruit intake	BC(Overall)	rs7582086	T	G	-0.00962821	0.00167381	8.8e-09	0.468273	4.61646e-05	29.4714
Dried fruit intake	BC(Overall)	rs7599488	T	C	-0.0104154	0.00168729	6.7e-10	0.426408	5.30653e-05	32.3821
Dried fruit intake	BC(Overall)	rs76352965	C	T	-0.0213607	0.00435565	9.4e-07	0.039429	3.45626e-05	24.5777
Dried fruit intake	BC(Overall)	rs7730004	T	C	-0.00819703	0.00178855	4.6e-06	0.67763	2.93556e-05	22.3814
Dried fruit intake	BC(Overall)	rs7742849	A	G	-0.00840976	0.00176113	1.8e-06	0.342034	3.18324e-05	23.4261
Dried fruit intake	BC(Overall)	rs7749708	T	C	-0.0089411	0.00183854	1.2e-06	0.29394	3.31827e-05	23.9957
Dried fruit intake	BC(Overall)	rs7808471	C	T	-0.0115362	0.00178604	1.1e-10	0.322136	5.81216e-05	34.5149
Dried fruit intake	BC(Overall)	rs7810473	G	A	0.00791702	0.00169394	3e-06	0.419149	3.05201e-05	22.8726
Dried fruit intake	BC(Overall)	rs7829800	G	A	-0.0104463	0.00178709	5.1e-09	0.671041	4.81777e-05	30.3205
Dried fruit intake	BC(Overall)	rs7835197	C	T	0.0130354	0.00261123	6e-07	0.881448	3.55127e-05	24.9785
Dried fruit intake	BC(Overall)	rs7923809	C	T	-0.0164422	0.00312712	1.5e-07	0.078175	3.89642e-05	26.4343
Dried fruit intake	BC(Overall)	rs7941325	A	G	-0.00882362	0.00183883	1.6e-06	0.290956	3.21236e-05	23.5489
Dried fruit intake	BC(Overall)	rs8081370	T	C	-0.0166666	0.00293795	1.4e-08	0.910232	4.53939e-05	29.1463
Dried fruit intake	BC(Overall)	rs830605	T	C	-0.0077309	0.00167268	3.8e-06	0.494998	2.98804e-05	22.6028
Dried fruit intake	BC(Overall)	rs862227	G	A	-0.0091646	0.00167238	4.3e-08	0.458327	4.17032e-05	27.5896
Dried fruit intake	BC(Overall)	rs893856	A	G	-0.013361	0.00234923	1.3e-08	0.148988	4.52684e-05	29.0933
Dried fruit intake	BC(Overall)	rs898751	T	C	-0.00895925	0.00167196	8.4e-08	0.493004	4.01262e-05	26.9244
Dried fruit intake	BC(Overall)	rs907237	G	T	0.00799679	0.00167187	1.7e-06	0.490017	3.19616e-05	23.4806
Dried fruit intake	BC(Overall)	rs9298741	G	A	-0.00782245	0.0016734	2.9e-06	0.509952	3.05832e-05	22.8992
Dried fruit intake	BC(Overall)	rs9300104	C	T	-0.00803404	0.00175056	4.4e-06	0.650401	2.93528e-05	22.3803
Dried fruit intake	BC(Overall)	rs9310545	C	A	-0.00883096	0.00168073	1.5e-07	0.51604	3.89528e-05	26.4295
Dried fruit intake	BC(Overall)	rs9385269	T	C	0.0120673	0.00168183	7.2e-13	0.524565	7.26341e-05	40.6365
Dried fruit intake	BC(Overall)	rs9489296	T	A	0.00940598	0.00203109	3.6e-06	0.223028	3.06622e-05	22.9325
Dried fruit intake	BC(Overall)	rs9527691	A	G	-0.00965823	0.00189828	3.6e-07	0.264243	3.62713e-05	25.2984
Dried fruit intake	BC(Overall)	rs954212	G	A	0.0111394	0.0022203	5.2e-07	0.176806	3.61204e-05	25.2348
Dried fruit intake	BC(Overall)	rs9609271	T	G	0.00937793	0.00184851	3.9e-07	0.287692	3.60445e-05	25.2028
Dried fruit intake	BC(Overall)	rs982671	A	G	-0.00895129	0.00190977	2.8e-06	0.257658	3.06513e-05	22.928
Dried fruit intake	BC(Overall)	rs9860336	T	C	-0.00897923	0.00190046	2.3e-06	0.26642	3.15154e-05	23.2924
Alcohol usually taken with meals	BC(Overall)	rs10017954	C	G	-0.0179032	0.00378893	2.3e-06	0.031138	1.93394e-05	14.5573
Alcohol usually taken with meals	BC(Overall)	rs10026792	A	G	0.00665872	0.00144826	4.3e-06	0.290554	1.82792e-05	14.3074
Alcohol usually taken with meals	BC(Overall)	rs10061263	C	G	-0.00698008	0.00145603	1.6e-06	0.712946	1.99421e-05	14.6993
Alcohol usually taken with meals	BC(Overall)	rs1009163	T	C	-0.00723283	0.00157402	4.3e-06	0.224897	1.82385e-05	14.2979
Alcohol usually taken with meals	BC(Overall)	rs10114333	C	G	-0.0066308	0.00143235	3.7e-06	0.699278	1.84917e-05	14.3575
Alcohol usually taken with meals	BC(Overall)	rs10123002	T	C	0.0087488	0.00167518	1.8e-07	0.190025	2.35618e-05	15.5523
Alcohol usually taken with meals	BC(Overall)	rs10246939	C	T	-0.00674828	0.0013194	3.1e-07	0.446287	2.25069e-05	15.3037
Alcohol usually taken with meals	BC(Overall)	rs1072731	C	T	0.00632491	0.00135854	3.2e-06	0.626687	1.87181e-05	14.4109
Alcohol usually taken with meals	BC(Overall)	rs10749659	T	C	0.00769675	0.00156621	8.9e-07	0.772724	2.08076e-05	14.9033
Alcohol usually taken with meals	BC(Overall)	rs1079359	G	A	-0.00772841	0.00135154	1.1e-08	0.608468	2.84587e-05	16.7063
Alcohol usually taken with meals	BC(Overall)	rs10865037	C	T	0.00843366	0.00134938	4.1e-10	0.397515	3.40692e-05	18.0284
Alcohol usually taken with meals	BC(Overall)	rs10932201	A	G	0.00863774	0.00131689	5.4e-11	0.461819	3.70877e-05	18.7398
Alcohol usually taken with meals	BC(Overall)	rs10939855	A	G	0.00728864	0.00132884	4.1e-08	0.428988	2.60264e-05	16.1331
Alcohol usually taken with meals	BC(Overall)	rs11142747	T	C	-0.0084433	0.00182973	3.9e-06	0.152006	1.83784e-05	14.3308
Alcohol usually taken with meals	BC(Overall)	rs113199799	A	G	0.0128794	0.00265666	1.2e-06	0.066275	2.053e-05	14.8379
Alcohol usually taken with meals	BC(Overall)	rs113757482	T	A	-0.0122267	0.00266647	4.5e-06	0.068444	1.90631e-05	14.4922
Alcohol usually taken with meals	BC(Overall)	rs113905912	C	T	0.00993365	0.0013836	7e-13	0.344	4.45359e-05	20.495
Alcohol usually taken with meals	BC(Overall)	rs113969561	A	T	-0.0197017	0.00419664	2.7e-06	0.025464	1.92647e-05	14.5397
Alcohol usually taken with meals	BC(Overall)	rs1145142	C	T	-0.00625951	0.00135952	4.1e-06	0.372542	1.83177e-05	14.3165
Alcohol usually taken with meals	BC(Overall)	rs11642916	C	T	-0.0060803	0.00132005	4.1e-06	0.493393	1.84818e-05	14.3552
Alcohol usually taken with meals	BC(Overall)	rs11654357	C	A	0.00665384	0.00136039	1e-06	0.380456	2.08714e-05	14.9183
Alcohol usually taken with meals	BC(Overall)	rs11699136	A	C	-0.00829139	0.00167738	7.7e-07	0.192235	2.13502e-05	15.0311
Alcohol usually taken with meals	BC(Overall)	rs11749483	G	A	-0.00610287	0.00132343	4e-06	0.501931	1.86222e-05	14.3883
Alcohol usually taken with meals	BC(Overall)	rs11781870	T	C	0.00841861	0.00152089	3.1e-08	0.248611	2.64787e-05	16.2397
Alcohol usually taken with meals	BC(Overall)	rs11783227	G	T	-0.0080206	0.00134348	2.4e-09	0.407918	3.10741e-05	17.3226
Alcohol usually taken with meals	BC(Overall)	rs11838553	T	C	-0.0121484	0.00257504	2.4e-06	0.070227	1.9273e-05	14.5416
Alcohol usually taken with meals	BC(Overall)	rs12203592	T	C	-0.0100941	0.0015701	1.3e-10	0.217061	3.46318e-05	18.161
Alcohol usually taken with meals	BC(Overall)	rs12355387	T	C	0.00681505	0.00132637	2.8e-07	0.444762	2.2939e-05	15.4055
Alcohol usually taken with meals	BC(Overall)	rs12535428	T	C	0.00957422	0.00142445	1.8e-11	0.31641	3.96536e-05	19.3445
Alcohol usually taken with meals	BC(Overall)	rs12577965	T	C	0.00642071	0.00132921	1.4e-06	0.425431	2.01543e-05	14.7493
Alcohol usually taken with meals	BC(Overall)	rs12706165	T	C	0.00857527	0.00160952	9.9e-08	0.212759	2.46332e-05	15.8048
Alcohol usually taken with meals	BC(Overall)	rs12735232	C	T	0.00862037	0.00180443	1.8e-06	0.15725	1.96957e-05	14.6412
Alcohol usually taken with meals	BC(Overall)	rs12739999	A	G	-0.00899287	0.00174769	2.7e-07	0.171256	2.29558e-05	15.4095
Alcohol usually taken with meals	BC(Overall)	rs12891247	C	A	-0.00632758	0.00132569	1.8e-06	0.449428	1.98143e-05	14.6692
Alcohol usually taken with meals	BC(Overall)	rs12903919	G	C	0.00717608	0.00153336	2.9e-06	0.749438	1.934e-05	14.5574
Alcohol usually taken with meals	BC(Overall)	rs1291836	G	A	-0.00726009	0.00132459	4.2e-08	0.561169	2.596e-05	16.1175
Alcohol usually taken with meals	BC(Overall)	rs13049984	A	T	-0.0070023	0.00142415	8.8e-07	0.308551	2.09218e-05	14.9302
Alcohol usually taken with meals	BC(Overall)	rs13117856	T	A	-0.0067378	0.00145177	3.5e-06	0.287761	1.8609e-05	14.3852
Alcohol usually taken with meals	BC(Overall)	rs13163845	C	T	0.00933803	0.00187326	6.2e-07	0.149394	2.21617e-05	15.2224
Alcohol usually taken with meals	BC(Overall)	rs13262595	G	A	0.00622593	0.00132214	2.5e-06	0.560447	1.90978e-05	14.5004
Alcohol usually taken with meals	BC(Overall)	rs13296345	C	T	-0.00700206	0.00136978	3.2e-07	0.369465	2.28436e-05	15.3831
Alcohol usually taken with meals	BC(Overall)	rs141224959	A	G	0.0160934	0.00342983	2.7e-06	0.038363	1.91095e-05	14.5031
Alcohol usually taken with meals	BC(Overall)	rs1461224	T	G	0.00627775	0.00131463	1.8e-06	0.521645	1.96681e-05	14.6348
Alcohol usually taken with meals	BC(Overall)	rs146918648	A	G	-0.0159166	0.00329938	1.4e-06	0.042297	2.05244e-05	14.8365
Alcohol usually taken with meals	BC(Overall)	rs147483424	T	C	0.02718	0.00579302	2.7e-06	0.013134	1.91507e-05	14.5128
Alcohol usually taken with meals	BC(Overall)	rs1500206	A	G	0.00628047	0.00131426	1.8e-06	0.528157	1.96596e-05	14.6327
Alcohol usually taken with meals	BC(Overall)	rs151242340	T	G	0.0259909	0.00549272	2.2e-06	0.015409	2.04976e-05	14.8302
Alcohol usually taken with meals	BC(Overall)	rs1516179	C	A	-0.00943419	0.0019305	1e-06	0.865161	2.07659e-05	14.8935
Alcohol usually taken with meals	BC(Overall)	rs1526912	T	A	-0.00853031	0.00139307	9.2e-10	0.648759	3.31626e-05	17.8148
Alcohol usually taken with meals	BC(Overall)	rs16847223	G	A	0.00653623	0.00132837	8.6e-07	0.451812	2.11627e-05	14.987
Alcohol usually taken with meals	BC(Overall)	rs17027967	C	T	-0.0144091	0.00253577	1.3e-08	0.072177	2.78079e-05	16.5529
Alcohol usually taken with meals	BC(Overall)	rs1714081	T	C	-0.0092858	0.00132582	2.5e-12	0.558752	4.25178e-05	20.0194
Alcohol usually taken with meals	BC(Overall)	rs17407267	G	A	-0.0107933	0.00219359	8.6e-07	0.099724	2.09177e-05	14.9292
Alcohol usually taken with meals	BC(Overall)	rs17727474	T	C	0.00848801	0.00180182	2.5e-06	0.167838	2.01252e-05	14.7425
Alcohol usually taken with meals	BC(Overall)	rs17780062	G	A	-0.0183716	0.00377625	1.1e-06	0.031394	2.05266e-05	14.8371
Alcohol usually taken with meals	BC(Overall)	rs1829533	T	C	-0.00702966	0.00133354	1.4e-07	0.418443	2.40507e-05	15.6675
Alcohol usually taken with meals	BC(Overall)	rs186711	G	A	-0.00651154	0.00132368	8.7e-07	0.530163	2.11229e-05	14.9776
Alcohol usually taken with meals	BC(Overall)	rs1896762	G	A	0.01965	0.00407345	1.4e-06	0.026725	2.00867e-05	14.7334
Alcohol usually taken with meals	BC(Overall)	rs1963734	C	T	0.00758987	0.00159994	2.1e-06	0.786107	1.93721e-05	14.565
Alcohol usually taken with meals	BC(Overall)	rs2016975	C	A	-0.00740247	0.00131784	1.9e-08	0.460319	2.72257e-05	16.4157
Alcohol usually taken with meals	BC(Overall)	rs2105028	T	C	0.00735403	0.00135419	5.6e-08	0.393606	2.58165e-05	16.0836
Alcohol usually taken with meals	BC(Overall)	rs224396	G	T	0.00737621	0.0015028	9.2e-07	0.263262	2.11056e-05	14.9735
Alcohol usually taken with meals	BC(Overall)	rs2248281	A	G	-0.0061192	0.00131743	3.4e-06	0.475218	1.86763e-05	14.401
Alcohol usually taken with meals	BC(Overall)	rs242093	A	G	-0.00705485	0.0013389	1.4e-07	0.569681	2.44021e-05	15.7503
Alcohol usually taken with meals	BC(Overall)	rs2471709	T	C	-0.00819788	0.00167797	1e-06	0.189123	2.06126e-05	14.8573
Alcohol usually taken with meals	BC(Overall)	rs2588917	A	C	-0.00662569	0.00132852	6.1e-07	0.446443	2.1698e-05	15.1131
Alcohol usually taken with meals	BC(Overall)	rs2795632	T	C	-0.00811886	0.00164806	8.4e-07	0.801853	2.09461e-05	14.9359
Alcohol usually taken with meals	BC(Overall)	rs2799423	C	A	-0.00984601	0.00143508	6.8e-12	0.702339	4.0534e-05	19.5519
Alcohol usually taken with meals	BC(Overall)	rs2820309	G	A	-0.00784423	0.00138056	1.3e-08	0.34483	2.78029e-05	16.5517
Alcohol usually taken with meals	BC(Overall)	rs2860872	C	T	0.00752037	0.00133116	1.6e-08	0.434537	2.77933e-05	16.5495
Alcohol usually taken with meals	BC(Overall)	rs2936676	G	A	-0.00694802	0.00149383	3.3e-06	0.737344	1.86986e-05	14.4063
Alcohol usually taken with meals	BC(Overall)	rs3017674	T	C	-0.00648425	0.00139206	3.2e-06	0.336792	1.87828e-05	14.4261
Alcohol usually taken with meals	BC(Overall)	rs3020394	A	G	0.00746742	0.00138959	7.7e-08	0.661848	2.49598e-05	15.8818
Alcohol usually taken with meals	BC(Overall)	rs34940743	G	A	-0.00716682	0.00137829	2e-07	0.345787	2.32386e-05	15.4762
Alcohol usually taken with meals	BC(Overall)	rs35547088	C	A	-0.00653288	0.00135878	1.5e-06	0.373581	1.99751e-05	14.7071
Alcohol usually taken with meals	BC(Overall)	rs396692	A	G	-0.00745804	0.00143764	2.1e-07	0.700808	2.33254e-05	15.4966
Alcohol usually taken with meals	BC(Overall)	rs400140	T	C	-0.00696468	0.00138075	4.6e-07	0.351704	2.21199e-05	15.2125
Alcohol usually taken with meals	BC(Overall)	rs41301394	T	C	0.00768625	0.00145705	1.3e-07	0.283655	2.40089e-05	15.6577
Alcohol usually taken with meals	BC(Overall)	rs4140665	G	A	0.00775177	0.00152962	4e-07	0.744479	2.28618e-05	15.3874
Alcohol usually taken with meals	BC(Overall)	rs4277254	C	T	0.00679622	0.00139909	1.2e-06	0.552948	2.28353e-05	15.3811
Alcohol usually taken with meals	BC(Overall)	rs4277992	G	A	-0.00645323	0.00132011	1e-06	0.548864	2.06232e-05	14.8598
Alcohol usually taken with meals	BC(Overall)	rs4423388	A	G	0.0078973	0.00159112	6.9e-07	0.218663	2.13109e-05	15.0219
Alcohol usually taken with meals	BC(Overall)	rs4615151	C	T	-0.00806135	0.00140682	1e-08	0.322182	2.83831e-05	16.6885
Alcohol usually taken with meals	BC(Overall)	rs4636319	C	T	0.00790074	0.00131739	2e-09	0.485383	3.11842e-05	17.3486
Alcohol usually taken with meals	BC(Overall)	rs4636654	A	G	0.00740317	0.00134623	3.8e-08	0.396127	2.62208e-05	16.1789
Alcohol usually taken with meals	BC(Overall)	rs4675248	G	A	0.00708447	0.001343	1.3e-07	0.60625	2.39617e-05	15.6465
Alcohol usually taken with meals	BC(Overall)	rs4724077	C	T	0.00637089	0.0013179	1.3e-06	0.545975	2.01225e-05	14.7418
Alcohol usually taken with meals	BC(Overall)	rs4785805	A	G	-0.00806654	0.0017597	4.6e-06	0.167286	1.81284e-05	14.2719
Alcohol usually taken with meals	BC(Overall)	rs4837904	C	T	0.00904631	0.00144055	3.4e-10	0.703823	3.41183e-05	18.04
Alcohol usually taken with meals	BC(Overall)	rs484698	G	T	0.00605988	0.00132594	4.9e-06	0.567204	1.80294e-05	14.2486
Alcohol usually taken with meals	BC(Overall)	rs4985699	G	C	0.00646798	0.00135905	1.9e-06	0.628882	1.95276e-05	14.6016
Alcohol usually taken with meals	BC(Overall)	rs533066	A	T	-0.00730911	0.00156534	3e-06	0.227967	1.88047e-05	14.4313
Alcohol usually taken with meals	BC(Overall)	rs536508	C	G	-0.0100819	0.00198909	4e-07	0.875396	2.21744e-05	15.2254
Alcohol usually taken with meals	BC(Overall)	rs56372821	A	G	0.00857394	0.00179715	1.8e-06	0.16201	1.99605e-05	14.7036
Alcohol usually taken with meals	BC(Overall)	rs56399143	T	C	-0.00639027	0.00134583	2.1e-06	0.402803	1.96462e-05	14.6296
Alcohol usually taken with meals	BC(Overall)	rs58011088	A	G	-0.00865663	0.00139612	5.6e-10	0.336591	3.34666e-05	17.8864
Alcohol usually taken with meals	BC(Overall)	rs58734839	C	T	-0.00972618	0.00148847	6.4e-11	0.266326	3.69685e-05	18.7117
Alcohol usually taken with meals	BC(Overall)	rs6043655	A	G	0.00643576	0.00137527	2.9e-06	0.629295	1.93247e-05	14.5538
Alcohol usually taken with meals	BC(Overall)	rs60498537	T	G	0.0067062	0.00132857	4.5e-07	0.440417	2.21672e-05	15.2237
Alcohol usually taken with meals	BC(Overall)	rs62007820	A	G	0.00814081	0.00145543	2.2e-08	0.290266	2.73059e-05	16.4346
Alcohol usually taken with meals	BC(Overall)	rs62223645	A	G	0.0152496	0.00306073	6.3e-07	0.04857	2.14927e-05	15.0647
Alcohol usually taken with meals	BC(Overall)	rs62543701	G	A	0.00628979	0.00136718	4.2e-06	0.635682	1.83241e-05	14.318
Alcohol usually taken with meals	BC(Overall)	rs637384	A	C	-0.00671383	0.00142856	2.6e-06	0.691504	1.92316e-05	14.5319
Alcohol usually taken with meals	BC(Overall)	rs641325	G	T	0.00879371	0.0014007	3.4e-10	0.66836	3.42809e-05	18.0783
Alcohol usually taken with meals	BC(Overall)	rs6435670	T	G	-0.0073412	0.00145654	4.7e-07	0.288258	2.2114e-05	15.2111
Alcohol usually taken with meals	BC(Overall)	rs6594014	G	A	-0.00649364	0.00131594	8e-07	0.525115	2.10305e-05	14.9558
Alcohol usually taken with meals	BC(Overall)	rs6689335	C	T	0.00642719	0.00133302	1.4e-06	0.419239	2.01155e-05	14.7402
Alcohol usually taken with meals	BC(Overall)	rs6690195	T	C	-0.0082308	0.00131699	4.1e-10	0.485702	3.38453e-05	17.9757
Alcohol usually taken with meals	BC(Overall)	rs6730157	G	A	0.00772014	0.00144122	8.5e-08	0.281798	2.41249e-05	15.685
Alcohol usually taken with meals	BC(Overall)	rs6760754	C	A	-0.0062217	0.0013486	4e-06	0.610495	1.84096e-05	14.3382
Alcohol usually taken with meals	BC(Overall)	rs6798881	G	C	-0.00930589	0.00181944	3.1e-07	0.154306	2.26017e-05	15.3261
Alcohol usually taken with meals	BC(Overall)	rs6882046	G	A	0.00709681	0.00149587	2.1e-06	0.268626	1.97899e-05	14.6634
Alcohol usually taken with meals	BC(Overall)	rs6994556	A	G	0.00623429	0.00131448	2.1e-06	0.500605	1.94332e-05	14.5794
Alcohol usually taken with meals	BC(Overall)	rs6998858	T	C	-0.00831479	0.0016179	2.8e-07	0.791563	2.28135e-05	15.376
Alcohol usually taken with meals	BC(Overall)	rs7080386	A	C	0.00668939	0.00133333	5.2e-07	0.416241	2.17461e-05	15.1244
Alcohol usually taken with meals	BC(Overall)	rs7170186	A	C	0.00746363	0.00139488	8.8e-08	0.662597	2.49074e-05	15.8694
Alcohol usually taken with meals	BC(Overall)	rs72720396	G	A	0.0109839	0.00156038	1.9e-12	0.229901	4.27199e-05	20.0671
Alcohol usually taken with meals	BC(Overall)	rs72778350	A	G	-0.0200031	0.00429766	3.2e-06	0.025287	1.97242e-05	14.648
Alcohol usually taken with meals	BC(Overall)	rs72821875	A	T	0.00692429	0.00143945	1.5e-06	0.299414	2.01147e-05	14.74
Alcohol usually taken with meals	BC(Overall)	rs72978905	G	A	0.00797929	0.0017273	3.8e-06	0.17772	1.86086e-05	14.3851
Alcohol usually taken with meals	BC(Overall)	rs73145449	A	G	-0.00742448	0.00160269	3.6e-06	0.213488	1.85115e-05	14.3622
Alcohol usually taken with meals	BC(Overall)	rs73768554	A	C	0.00719137	0.00155425	3.7e-06	0.235867	1.86419e-05	14.3929
Alcohol usually taken with meals	BC(Overall)	rs74475445	G	T	-0.00946854	0.00204549	3.7e-06	0.117476	1.85897e-05	14.3806
Alcohol usually taken with meals	BC(Overall)	rs75061358	G	T	0.0118641	0.00247742	1.7e-06	0.078473	2.03577e-05	14.7972
Alcohol usually taken with meals	BC(Overall)	rs75290057	G	A	0.0352257	0.00727793	1.3e-06	0.009099	2.23755e-05	15.2728
Alcohol usually taken with meals	BC(Overall)	rs77073818	G	A	-0.0081448	0.00162473	5.4e-07	0.205626	2.16717e-05	15.1069
Alcohol usually taken with meals	BC(Overall)	rs7775552	G	A	-0.00701968	0.00131382	9.1e-08	0.487127	2.46216e-05	15.8021
Alcohol usually taken with meals	BC(Overall)	rs77921376	A	G	-0.0174588	0.0036634	1.9e-06	0.033619	1.98058e-05	14.6672
Alcohol usually taken with meals	BC(Overall)	rs77966298	G	A	0.00984399	0.00191219	2.6e-07	0.137335	2.29613e-05	15.4108
Alcohol usually taken with meals	BC(Overall)	rs7808586	A	G	0.0074124	0.00134591	3.6e-08	0.58221	2.67292e-05	16.2987
Alcohol usually taken with meals	BC(Overall)	rs78511380	A	T	-0.0117326	0.00256225	4.7e-06	0.072534	1.85207e-05	14.3644
Alcohol usually taken with meals	BC(Overall)	rs7851830	G	A	0.0091125	0.00154765	3.9e-09	0.23498	2.98544e-05	17.0352
Alcohol usually taken with meals	BC(Overall)	rs7856810	T	A	-0.00671012	0.00138598	1.3e-06	0.36428	2.08541e-05	14.9142
Alcohol usually taken with meals	BC(Overall)	rs78648104	C	T	0.0109257	0.00233679	2.9e-06	0.086424	1.88498e-05	14.4419
Alcohol usually taken with meals	BC(Overall)	rs79368845	C	T	-0.0215514	0.00460049	2.8e-06	0.021184	1.92615e-05	14.5389
Alcohol usually taken with meals	BC(Overall)	rs806789	A	C	0.0075757	0.00131046	7.4e-09	0.474479	2.86209e-05	16.7445
Alcohol usually taken with meals	BC(Overall)	rs8082166	C	G	0.0073697	0.00159484	3.8e-06	0.216675	1.84366e-05	14.3445
Alcohol usually taken with meals	BC(Overall)	rs870790	C	T	0.00633817	0.00136284	3.3e-06	0.632466	1.86764e-05	14.401
Alcohol usually taken with meals	BC(Overall)	rs898751	T	C	-0.0101452	0.00131647	1.3e-14	0.493229	5.14531e-05	22.1252
Alcohol usually taken with meals	BC(Overall)	rs9401593	C	A	0.00691263	0.00131816	1.6e-07	0.486339	2.38744e-05	15.626
Alcohol usually taken with meals	BC(Overall)	rs9557355	C	T	-0.00676111	0.00139862	1.3e-06	0.337538	2.04432e-05	14.8174
Alcohol usually taken with meals	BC(Overall)	rs9615909	A	G	0.0113596	0.00247643	4.5e-06	0.076327	1.8195e-05	14.2876
Alcohol usually taken with meals	BC(Overall)	rs9633706	G	A	-0.0076582	0.00167728	5e-06	0.808255	1.81784e-05	14.2837
Alcohol usually taken with meals	BC(Overall)	rs9661233	T	A	0.0104398	0.00139294	6.6e-14	0.333074	4.84209e-05	21.4106
Alcohol usually taken with meals	BC(Overall)	rs9681231	G	A	0.0127832	0.00269628	2.1e-06	0.064684	1.97726e-05	14.6594
Alcohol usually taken with meals	BC(Overall)	rs9824301	C	A	0.00724187	0.00137922	1.5e-07	0.352485	2.39399e-05	15.6414
Average weekly spirits intake	BC(Overall)	rs10076202	C	T	-0.0124701	0.00259041	1.5e-06	0.233922	5.57332e-05	28.2014
Average weekly spirits intake	BC(Overall)	rs10217741	G	T	-0.0107425	0.00227365	2.3e-06	0.364688	5.34748e-05	27.4638
Average weekly spirits intake	BC(Overall)	rs10446419	G	A	-0.0124992	0.00271311	4.1e-06	0.210037	5.18438e-05	26.9312
Average weekly spirits intake	BC(Overall)	rs10816006	G	T	-0.0108326	0.00229891	2.5e-06	0.357881	5.39324e-05	27.6133
Average weekly spirits intake	BC(Overall)	rs11523682	A	C	-0.0118286	0.00222808	1.1e-07	0.548326	6.93044e-05	32.6338
Average weekly spirits intake	BC(Overall)	rs12895351	A	G	-0.0103182	0.00220387	2.8e-06	0.439458	5.24522e-05	27.1298
Average weekly spirits intake	BC(Overall)	rs138467089	G	C	0.0686389	0.0150025	4.8e-06	0.00666	6.23366e-05	30.3581
Average weekly spirits intake	BC(Overall)	rs139621023	T	C	-0.025223	0.0054288	3.4e-06	0.043696	5.31693e-05	27.3641
Average weekly spirits intake	BC(Overall)	rs150580117	A	G	-0.0639648	0.013973	4.7e-06	0.006858	5.57341e-05	28.2017
Average weekly spirits intake	BC(Overall)	rs17435276	C	A	-0.0124709	0.00243943	3.2e-07	0.28173	6.29429e-05	30.5561
Average weekly spirits intake	BC(Overall)	rs1793830	A	T	0.0119644	0.00261547	4.8e-06	0.234943	5.14598e-05	26.8057
Average weekly spirits intake	BC(Overall)	rs193168937	A	C	0.032225	0.00704371	4.8e-06	0.02536	5.13345e-05	26.7648
Average weekly spirits intake	BC(Overall)	rs2347923	A	C	-0.0109267	0.00230958	2.2e-06	0.660195	5.35686e-05	27.4944
Average weekly spirits intake	BC(Overall)	rs2461763	C	G	0.0122475	0.00243987	5.2e-07	0.278128	6.02323e-05	29.6708
Average weekly spirits intake	BC(Overall)	rs2469409	C	G	-0.0156048	0.00303869	2.8e-07	0.158721	6.50311e-05	31.2381
Average weekly spirits intake	BC(Overall)	rs2482625	G	A	-0.0134814	0.00287849	2.8e-06	0.174239	5.22998e-05	27.0801
Average weekly spirits intake	BC(Overall)	rs249299	G	T	0.0101399	0.00222008	4.9e-06	0.439195	5.06485e-05	26.5408
Average weekly spirits intake	BC(Overall)	rs2692499	A	G	-0.0158217	0.00317112	6.1e-07	0.137432	5.93496e-05	29.3825
Average weekly spirits intake	BC(Overall)	rs319900	C	A	0.0152583	0.00289724	1.4e-07	0.171887	6.62788e-05	31.6457
Average weekly spirits intake	BC(Overall)	rs41308146	C	T	0.0551466	0.0104457	1.3e-07	0.011656	7.00689e-05	32.8835
Average weekly spirits intake	BC(Overall)	rs4665627	C	T	0.0105377	0.00226372	3.2e-06	0.620883	5.22763e-05	27.0724
Average weekly spirits intake	BC(Overall)	rs519985	C	T	-0.0113768	0.00219097	2.1e-07	0.469241	6.44709e-05	31.0552
Average weekly spirits intake	BC(Overall)	rs557544	C	T	-0.0118583	0.0024103	8.7e-07	0.311715	6.03394e-05	29.7058
Average weekly spirits intake	BC(Overall)	rs56207132	T	C	0.0147831	0.00295233	5.5e-07	0.167265	6.08798e-05	29.8823
Average weekly spirits intake	BC(Overall)	rs61729488	C	T	-0.023024	0.00355347	9.2e-11	0.10572	0.000100236	42.7365
Average weekly spirits intake	BC(Overall)	rs61988414	G	A	0.0135764	0.00276134	8.8e-07	0.202867	5.96131e-05	29.4686
Average weekly spirits intake	BC(Overall)	rs62007323	T	A	-0.0170645	0.00337891	4.4e-07	0.126982	6.45628e-05	31.0852
Average weekly spirits intake	BC(Overall)	rs646837	G	A	-0.0110483	0.00224361	8.5e-07	0.408609	5.89934e-05	29.2662
Average weekly spirits intake	BC(Overall)	rs6723328	G	A	0.011623	0.00227618	3.3e-07	0.637277	6.24554e-05	30.3969
Average weekly spirits intake	BC(Overall)	rs7185816	T	C	0.0114938	0.00229276	5.4e-07	0.354021	6.04233e-05	29.7332
Average weekly spirits intake	BC(Overall)	rs719389	G	A	-0.0139866	0.00272925	3e-07	0.203836	6.34947e-05	30.7363
Average weekly spirits intake	BC(Overall)	rs7466239	T	C	-0.0144865	0.00313712	3.9e-06	0.142122	5.11733e-05	26.7122
Average weekly spirits intake	BC(Overall)	rs76122614	A	G	0.0128573	0.00240993	9.5e-08	0.291134	6.82318e-05	32.2835
Average weekly spirits intake	BC(Overall)	rs76135756	A	G	0.0454947	0.0096753	2.6e-06	0.012849	5.25055e-05	27.1472
Average weekly spirits intake	BC(Overall)	rs7748529	C	A	0.011098	0.00239482	3.6e-06	0.699774	5.17518e-05	26.9011
Average weekly spirits intake	BC(Overall)	rs77981680	G	A	0.011746	0.00254585	4e-06	0.245365	5.10928e-05	26.6859
Average weekly spirits intake	BC(Overall)	rs80311316	C	T	-0.0270919	0.00503463	7.4e-08	0.049602	6.92012e-05	32.6001
Average weekly spirits intake	BC(Overall)	rs838133	G	A	0.0115159	0.00225975	3.5e-07	0.547298	6.57146e-05	31.4614
Average weekly spirits intake	BC(Overall)	rs9299529	C	T	0.0139343	0.00250042	2.5e-08	0.742611	7.42253e-05	34.241
Average weekly spirits intake	BC(Overall)	rs9309252	G	A	-0.0147319	0.00320139	4.2e-06	0.13548	5.08391e-05	26.603
Average weekly spirits intake	BC(Overall)	rs9690610	G	C	0.0112274	0.00231169	1.2e-06	0.657568	5.6768e-05	28.5394
Non-oily fish intake	BC(Overall)	rs10421668	A	G	-0.00797177	0.00172732	3.9e-06	0.331576	2.81692e-05	22.9829
Non-oily fish intake	BC(Overall)	rs10482944	T	A	0.0112547	0.00235017	1.7e-06	0.137707	3.00821e-05	23.8646
Non-oily fish intake	BC(Overall)	rs11165780	A	G	-0.00777543	0.0017008	4.8e-06	0.348649	2.74588e-05	22.6555
Non-oily fish intake	BC(Overall)	rs112858262	C	T	0.00837391	0.00182075	4.2e-06	0.277084	2.80922e-05	22.9474
Non-oily fish intake	BC(Overall)	rs113253914	T	G	-0.0145976	0.00305593	1.8e-06	0.081148	3.17772e-05	24.6459
Non-oily fish intake	BC(Overall)	rs116616457	A	C	0.0378533	0.00824038	4.4e-06	0.011966	3.38812e-05	25.6156
Non-oily fish intake	BC(Overall)	rs11680516	C	T	0.0122842	0.00202829	1.4e-09	0.202388	4.87192e-05	32.4547
Non-oily fish intake	BC(Overall)	rs11723103	A	G	0.0077757	0.00163103	1.9e-06	0.441581	2.98181e-05	23.7429
Non-oily fish intake	BC(Overall)	rs117418277	G	A	-0.0217521	0.00437382	6.6e-07	0.039041	3.55024e-05	26.3629
Non-oily fish intake	BC(Overall)	rs117427411	T	C	-0.0275241	0.00564792	1.1e-06	0.022823	3.37911e-05	25.5741
Non-oily fish intake	BC(Overall)	rs11859365	C	A	0.00969501	0.00186196	1.9e-07	0.253728	3.55953e-05	26.4057
Non-oily fish intake	BC(Overall)	rs12555454	C	T	0.00883822	0.00168317	1.5e-07	0.372752	3.65274e-05	26.8353
Non-oily fish intake	BC(Overall)	rs1260326	C	T	-0.00955354	0.0016553	7.9e-09	0.604249	4.36512e-05	30.1188
Non-oily fish intake	BC(Overall)	rs12638455	A	C	0.00779609	0.00164909	2.3e-06	0.57835	2.96433e-05	23.6623
Non-oily fish intake	BC(Overall)	rs12912887	T	G	0.0081235	0.00176887	4.4e-06	0.698048	2.78189e-05	22.8215
Non-oily fish intake	BC(Overall)	rs13150190	T	C	0.016534	0.00345541	1.7e-06	0.940932	3.03876e-05	24.0054
Non-oily fish intake	BC(Overall)	rs1445978	C	T	-0.00913035	0.00170434	8.5e-08	0.635955	3.85999e-05	27.7905
Non-oily fish intake	BC(Overall)	rs144833909	T	C	-0.035308	0.00761157	3.5e-06	0.012271	3.022e-05	23.9281
Non-oily fish intake	BC(Overall)	rs150075454	A	G	-0.0295138	0.00601588	9.3e-07	0.01922	3.28402e-05	25.1358
Non-oily fish intake	BC(Overall)	rs1603515	G	A	0.0176979	0.00340151	2e-07	0.939542	3.55831e-05	26.4
Non-oily fish intake	BC(Overall)	rs16822430	C	T	0.0116344	0.00191996	1.4e-09	0.23321	4.84107e-05	32.3125
Non-oily fish intake	BC(Overall)	rs17295822	C	T	0.0158198	0.0029656	9.6e-08	0.081299	3.73845e-05	27.2303
Non-oily fish intake	BC(Overall)	rs17317920	G	A	0.00906029	0.0016312	2.8e-08	0.479238	4.09737e-05	28.8846
Non-oily fish intake	BC(Overall)	rs17382631	A	C	-0.0108099	0.00225683	1.7e-06	0.170473	3.30491e-05	25.2321
Non-oily fish intake	BC(Overall)	rs17417079	T	A	-0.0101043	0.00190407	1.1e-07	0.24572	3.78456e-05	27.4429
Non-oily fish intake	BC(Overall)	rs2400169	C	T	-0.00858835	0.00165684	2.2e-07	0.599948	3.54062e-05	26.3185
Non-oily fish intake	BC(Overall)	rs2447091	C	T	-0.00837213	0.00166475	4.9e-07	0.389888	3.33466e-05	25.3692
Non-oily fish intake	BC(Overall)	rs2702668	G	A	0.00880133	0.00168404	1.7e-07	0.634476	3.593e-05	26.56
Non-oily fish intake	BC(Overall)	rs35522344	T	C	-0.00806352	0.00166956	1.4e-06	0.384676	3.07807e-05	24.1866
Non-oily fish intake	BC(Overall)	rs3799077	G	T	-0.0107346	0.00175764	1e-09	0.309993	4.92955e-05	32.7203
Non-oily fish intake	BC(Overall)	rs3809717	A	C	0.0094691	0.00176978	8.8e-08	0.306482	3.81162e-05	27.5676
Non-oily fish intake	BC(Overall)	rs4318925	T	C	-0.0150377	0.0021207	1.3e-12	0.177245	6.59534e-05	40.3985
Non-oily fish intake	BC(Overall)	rs4415102	T	C	-0.0122208	0.00261553	3e-06	0.113129	2.99684e-05	23.8122
Non-oily fish intake	BC(Overall)	rs4953152	A	G	-0.00879815	0.00175145	5.1e-07	0.310289	3.31319e-05	25.2703
Non-oily fish intake	BC(Overall)	rs4993942	G	T	-0.00866728	0.00163321	1.1e-07	0.470061	3.74262e-05	27.2496
Non-oily fish intake	BC(Overall)	rs510161	G	C	-0.00939145	0.00175132	8.2e-08	0.310338	3.77543e-05	27.4008
Non-oily fish intake	BC(Overall)	rs55774808	C	T	-0.0106025	0.00216956	1e-06	0.170893	3.18553e-05	24.6819
Non-oily fish intake	BC(Overall)	rs55858845	C	T	0.0104327	0.00204283	3.3e-07	0.206034	3.56094e-05	26.4122
Non-oily fish intake	BC(Overall)	rs55900434	C	T	0.0201253	0.00388356	2.2e-07	0.045748	3.53631e-05	26.2986
Non-oily fish intake	BC(Overall)	rs56399747	G	A	0.00841708	0.00179435	2.7e-06	0.291509	2.92644e-05	23.4877
Non-oily fish intake	BC(Overall)	rs56848830	A	C	0.00749729	0.00162193	3.8e-06	0.503552	2.81033e-05	22.9525
Non-oily fish intake	BC(Overall)	rs56864124	A	C	-0.00831937	0.00179397	3.5e-06	0.286504	2.82965e-05	23.0416
Non-oily fish intake	BC(Overall)	rs60132501	T	C	0.0360181	0.00781007	4e-06	0.011879	3.04552e-05	24.0366
Non-oily fish intake	BC(Overall)	rs6127088	T	C	0.010328	0.00215164	1.6e-06	0.173006	3.05229e-05	24.0678
Non-oily fish intake	BC(Overall)	rs62034298	T	C	0.015647	0.00323644	1.3e-06	0.067105	3.06535e-05	24.1279
Non-oily fish intake	BC(Overall)	rs67646802	T	C	-0.00945684	0.00186372	3.9e-07	0.252994	3.38031e-05	25.5796
Non-oily fish intake	BC(Overall)	rs6953095	C	A	0.0090212	0.00184553	1e-06	0.260375	3.13451e-05	24.4467
Non-oily fish intake	BC(Overall)	rs6957745	C	T	-0.0121791	0.00202331	1.8e-09	0.202978	4.79932e-05	32.1201
Non-oily fish intake	BC(Overall)	rs7148387	G	A	-0.00930647	0.00165022	1.7e-08	0.590715	4.18797e-05	29.3023
Non-oily fish intake	BC(Overall)	rs71607209	T	A	0.0155025	0.00335965	3.9e-06	0.063641	2.86426e-05	23.2011
Non-oily fish intake	BC(Overall)	rs7326846	T	C	0.0092338	0.00177792	2.1e-07	0.625714	3.99365e-05	28.4066
Non-oily fish intake	BC(Overall)	rs7432182	A	G	-0.00827838	0.00172892	1.7e-06	0.671552	3.0232e-05	23.9337
Non-oily fish intake	BC(Overall)	rs75702120	T	A	-0.0164011	0.00354624	3.7e-06	0.057741	2.92705e-05	23.4905
Non-oily fish intake	BC(Overall)	rs76477280	G	A	0.0732076	0.01558	2.6e-06	0.002828	3.02268e-05	23.9313
Non-oily fish intake	BC(Overall)	rs776472	T	C	-0.00783101	0.0016503	2.1e-06	0.567089	3.01103e-05	23.8776
Non-oily fish intake	BC(Overall)	rs7791045	C	T	0.0074906	0.00162389	4e-06	0.49032	2.8044e-05	22.9252
Non-oily fish intake	BC(Overall)	rs77956594	C	T	-0.0125083	0.00240338	1.9e-07	0.131598	3.57599e-05	26.4816
Non-oily fish intake	BC(Overall)	rs78744083	A	G	-0.0286779	0.00627892	4.9e-06	0.016957	2.74187e-05	22.637
Non-oily fish intake	BC(Overall)	rs78769094	T	C	-0.029953	0.00634585	2.4e-06	0.016523	2.91584e-05	23.4389
Non-oily fish intake	BC(Overall)	rs79262908	T	C	-0.0103234	0.00206077	5.5e-07	0.191691	3.30259e-05	25.2214
Non-oily fish intake	BC(Overall)	rs838133	G	A	0.016184	0.00167625	4.7e-22	0.549409	0.000129682	69.7754
Non-oily fish intake	BC(Overall)	rs9674606	A	G	0.00773339	0.00164351	2.5e-06	0.439169	2.94601e-05	23.5779
Non-oily fish intake	BC(Overall)	rs9951835	G	T	-0.00818286	0.00178044	4.3e-06	0.293284	2.77571e-05	22.793
Salad / raw vegetable intake	BC(Overall)	rs1004549	C	A	-0.0122108	0.00265516	4.2e-06	0.909769	2.44796e-05	20.6595
Salad / raw vegetable intake	BC(Overall)	rs1011530	A	C	-0.00780319	0.00155902	5.6e-07	0.705244	2.53149e-05	21.0232
Salad / raw vegetable intake	BC(Overall)	rs1011939	A	G	-0.00836985	0.00159085	1.4e-07	0.715949	2.84934e-05	22.4073
Salad / raw vegetable intake	BC(Overall)	rs1019957	G	C	0.00899063	0.00173916	2.3e-07	0.221198	2.78496e-05	22.127
Salad / raw vegetable intake	BC(Overall)	rs1052352	T	C	0.00816444	0.00142564	1e-08	0.52355	3.32551e-05	24.4809
Salad / raw vegetable intake	BC(Overall)	rs10819082	A	G	-0.00916475	0.00151342	1.4e-09	0.66734	3.72923e-05	26.2389
Salad / raw vegetable intake	BC(Overall)	rs10960118	A	G	-0.00824027	0.00164475	5.4e-07	0.251631	2.55737e-05	21.1359
Salad / raw vegetable intake	BC(Overall)	rs11125813	A	G	0.00892712	0.00172815	2.4e-07	0.218934	2.72555e-05	21.8683
Salad / raw vegetable intake	BC(Overall)	rs11209952	T	C	0.00690114	0.00145133	2e-06	0.59763	2.2905e-05	19.9738
Salad / raw vegetable intake	BC(Overall)	rs112179509	T	G	0.037676	0.00788164	1.8e-06	0.008359	2.35325e-05	20.2471
Salad / raw vegetable intake	BC(Overall)	rs11223775	T	C	-0.00727017	0.00152909	2e-06	0.340754	2.37469e-05	20.3404
Salad / raw vegetable intake	BC(Overall)	rs112750937	C	G	-0.010151	0.00221314	4.5e-06	0.126653	2.27955e-05	19.9262
Salad / raw vegetable intake	BC(Overall)	rs115312977	T	G	-0.0131849	0.00286535	4.2e-06	0.066503	2.15843e-05	19.3987
Salad / raw vegetable intake	BC(Overall)	rs116493405	A	G	0.014801	0.00317938	3.2e-06	0.053837	2.23182e-05	19.7183
Salad / raw vegetable intake	BC(Overall)	rs117443106	C	T	0.0154666	0.00317724	1.1e-06	0.053075	2.4045e-05	20.4703
Salad / raw vegetable intake	BC(Overall)	rs11824377	G	A	-0.00742291	0.00143507	2.3e-07	0.561266	2.71362e-05	21.8163
Salad / raw vegetable intake	BC(Overall)	rs12203592	T	C	-0.0102862	0.00169411	1.3e-09	0.219338	3.6234e-05	25.7781
Salad / raw vegetable intake	BC(Overall)	rs12324270	C	A	-0.0322893	0.00695158	3.4e-06	0.010666	2.20035e-05	19.5813
Salad / raw vegetable intake	BC(Overall)	rs12373799	A	G	-0.0125555	0.00245982	3.3e-07	0.096051	2.73744e-05	21.92
Salad / raw vegetable intake	BC(Overall)	rs12517711	C	T	-0.00672321	0.00145877	4e-06	0.391336	2.15333e-05	19.3765
Salad / raw vegetable intake	BC(Overall)	rs12630752	G	A	-0.00836741	0.00168656	7e-07	0.233456	2.50585e-05	20.9115
Salad / raw vegetable intake	BC(Overall)	rs12908495	A	C	-0.00935	0.00166573	2e-08	0.242533	3.21209e-05	23.987
Salad / raw vegetable intake	BC(Overall)	rs12910046	C	T	0.00802489	0.0016123	6.4e-07	0.267434	2.52332e-05	20.9876
Salad / raw vegetable intake	BC(Overall)	rs13020607	C	T	-0.0100814	0.0019136	1.4e-07	0.166083	2.81527e-05	22.2589
Salad / raw vegetable intake	BC(Overall)	rs13167468	C	T	0.0112495	0.00230735	1.1e-06	0.108726	2.45268e-05	20.68
Salad / raw vegetable intake	BC(Overall)	rs140806757	C	T	-0.027696	0.00600596	4e-06	0.014466	2.18718e-05	19.5239
Salad / raw vegetable intake	BC(Overall)	rs141446542	A	T	-0.0421201	0.00856157	8.7e-07	0.007236	2.5489e-05	21.099
Salad / raw vegetable intake	BC(Overall)	rs146555011	T	C	0.0190804	0.00377612	4.4e-07	0.037669	2.63945e-05	21.4933
Salad / raw vegetable intake	BC(Overall)	rs148140950	C	G	0.0242019	0.00529595	4.9e-06	0.021108	2.42053e-05	20.54
Salad / raw vegetable intake	BC(Overall)	rs149615912	T	C	-0.0244394	0.00526168	3.4e-06	0.019399	2.27239e-05	19.895
Salad / raw vegetable intake	BC(Overall)	rs1528458	G	T	-0.00697061	0.00151472	4.2e-06	0.332652	2.15732e-05	19.3939
Salad / raw vegetable intake	BC(Overall)	rs16869875	T	C	0.0287545	0.00621759	3.8e-06	0.013221	2.15738e-05	19.3941
Salad / raw vegetable intake	BC(Overall)	rs17457620	T	C	0.00704448	0.00142835	8.1e-07	0.490541	2.48035e-05	20.8005
Salad / raw vegetable intake	BC(Overall)	rs17460017	T	A	0.0111744	0.00181338	7.2e-10	0.190124	3.84533e-05	26.7445
Salad / raw vegetable intake	BC(Overall)	rs1890012	G	T	-0.0104258	0.00180794	8.1e-09	0.19473	3.40897e-05	24.8443
Salad / raw vegetable intake	BC(Overall)	rs191948657	A	T	-0.0176674	0.00327126	6.6e-08	0.049748	2.95114e-05	22.8506
Salad / raw vegetable intake	BC(Overall)	rs2149314	A	T	0.00986925	0.00213685	3.9e-06	0.872676	2.16452e-05	19.4252
Salad / raw vegetable intake	BC(Overall)	rs2183298	T	C	0.00741674	0.00150549	8.4e-07	0.344853	2.48559e-05	20.8233
Salad / raw vegetable intake	BC(Overall)	rs2289322	T	G	0.00954611	0.0020108	2.1e-06	0.147161	2.2874e-05	19.9603
Salad / raw vegetable intake	BC(Overall)	rs2314765	G	T	-0.017092	0.00372886	4.6e-06	0.039549	2.21935e-05	19.664
Salad / raw vegetable intake	BC(Overall)	rs2395441	A	G	-0.00656982	0.00142831	4.2e-06	0.542016	2.14289e-05	19.331
Salad / raw vegetable intake	BC(Overall)	rs2447090	G	A	-0.00727899	0.00148959	1e-06	0.361406	2.44564e-05	20.6494
Salad / raw vegetable intake	BC(Overall)	rs2658193	C	A	0.010498	0.00216159	1.2e-06	0.874574	2.41784e-05	20.5283
Salad / raw vegetable intake	BC(Overall)	rs266070	G	A	-0.00692732	0.00142698	1.2e-06	0.535535	2.38727e-05	20.3952
Salad / raw vegetable intake	BC(Overall)	rs2776307	G	C	-0.00715495	0.00149904	1.8e-06	0.344712	2.31277e-05	20.0708
Salad / raw vegetable intake	BC(Overall)	rs284270	T	C	-0.0289557	0.00634494	5e-06	0.013273	2.19616e-05	19.563
Salad / raw vegetable intake	BC(Overall)	rs2866121	A	C	0.00743656	0.00142892	1.9e-07	0.491496	2.76432e-05	22.0371
Salad / raw vegetable intake	BC(Overall)	rs2897290	T	C	0.00810469	0.00153135	1.2e-07	0.405164	3.16615e-05	23.7869
Salad / raw vegetable intake	BC(Overall)	rs2924716	G	T	-0.0077534	0.00144371	7.9e-08	0.511872	3.00407e-05	23.0811
Salad / raw vegetable intake	BC(Overall)	rs3095337	C	G	-0.0126218	0.00176637	9e-13	0.203909	5.17216e-05	32.5224
Salad / raw vegetable intake	BC(Overall)	rs324499	A	T	0.0102272	0.00193969	1.3e-07	0.838747	2.82932e-05	22.3201
Salad / raw vegetable intake	BC(Overall)	rs338925	C	T	-0.00721895	0.00153067	2.4e-06	0.674697	2.28757e-05	19.9611
Salad / raw vegetable intake	BC(Overall)	rs34186148	C	G	-0.00805142	0.0014749	4.8e-08	0.370054	3.02234e-05	23.1607
Salad / raw vegetable intake	BC(Overall)	rs3879447	T	C	0.00758253	0.00156868	1.3e-06	0.709716	2.369e-05	20.3157
Salad / raw vegetable intake	BC(Overall)	rs402360	C	T	0.00695802	0.00150536	3.8e-06	0.363166	2.23941e-05	19.7513
Salad / raw vegetable intake	BC(Overall)	rs4083969	G	C	0.017133	0.00311517	3.8e-08	0.057217	3.16689e-05	23.7901
Salad / raw vegetable intake	BC(Overall)	rs4291983	A	C	-0.00839985	0.00142481	3.7e-09	0.517576	3.52351e-05	25.3431
Salad / raw vegetable intake	BC(Overall)	rs4381643	A	G	0.0124617	0.00254436	9.7e-07	0.08652	2.45471e-05	20.6889
Salad / raw vegetable intake	BC(Overall)	rs4782717	C	T	0.00788493	0.00158949	7e-07	0.715916	2.52892e-05	21.012
Salad / raw vegetable intake	BC(Overall)	rs4923594	T	C	0.00750001	0.00154021	1.1e-06	0.688064	2.41462e-05	20.5143
Salad / raw vegetable intake	BC(Overall)	rs56367474	T	C	-0.00784897	0.00153837	3.4e-07	0.313191	2.65033e-05	21.5407
Salad / raw vegetable intake	BC(Overall)	rs57221424	G	C	0.00894101	0.00153327	5.5e-09	0.321733	3.48899e-05	25.1927
Salad / raw vegetable intake	BC(Overall)	rs58214669	T	C	-0.0163859	0.00330129	6.9e-07	0.049006	2.50264e-05	20.8976
Salad / raw vegetable intake	BC(Overall)	rs59128343	T	C	-0.00699101	0.00143788	1.2e-06	0.56463	2.40288e-05	20.4632
Salad / raw vegetable intake	BC(Overall)	rs6090392	T	G	0.00741461	0.00147959	5.4e-07	0.372367	2.56971e-05	21.1896
Salad / raw vegetable intake	BC(Overall)	rs61884825	A	G	-0.0124247	0.00256639	1.3e-06	0.084901	2.39874e-05	20.4451
Salad / raw vegetable intake	BC(Overall)	rs62107261	C	T	-0.0170308	0.00333325	3.2e-07	0.048247	2.66376e-05	21.5992
Salad / raw vegetable intake	BC(Overall)	rs62109696	A	G	-0.0100901	0.00216468	3.1e-06	0.124075	2.21295e-05	19.6361
Salad / raw vegetable intake	BC(Overall)	rs62132810	A	G	0.0120967	0.0023241	1.9e-07	0.113144	2.93662e-05	22.7874
Salad / raw vegetable intake	BC(Overall)	rs62258905	T	G	-0.00788254	0.0016695	2.3e-06	0.24193	2.27909e-05	19.9241
Salad / raw vegetable intake	BC(Overall)	rs62461186	C	A	-0.0113438	0.00185732	1e-09	0.179827	3.79584e-05	26.529
Salad / raw vegetable intake	BC(Overall)	rs638089	T	C	-0.00748736	0.00142893	1.6e-07	0.518052	2.79937e-05	22.1897
Salad / raw vegetable intake	BC(Overall)	rs6441954	C	T	-0.00658195	0.00142664	4e-06	0.467716	2.15707e-05	19.3928
Salad / raw vegetable intake	BC(Overall)	rs6460754	C	T	0.00689776	0.00142901	1.4e-06	0.539491	2.36411e-05	20.2944
Salad / raw vegetable intake	BC(Overall)	rs6502052	G	C	-0.00849479	0.00170647	6.4e-07	0.774669	2.51926e-05	20.97
Salad / raw vegetable intake	BC(Overall)	rs67497633	A	G	0.00966783	0.00190253	3.7e-07	0.168461	2.61861e-05	21.4026
Salad / raw vegetable intake	BC(Overall)	rs6824864	T	C	-0.00736108	0.0016068	4.6e-06	0.27244	2.14809e-05	19.3537
Salad / raw vegetable intake	BC(Overall)	rs6879110	C	A	-0.00891755	0.00182044	9.7e-07	0.190492	2.45256e-05	20.6795
Salad / raw vegetable intake	BC(Overall)	rs7045800	C	T	-0.00785693	0.00164183	1.7e-06	0.745309	2.34361e-05	20.2051
Salad / raw vegetable intake	BC(Overall)	rs71466817	T	C	0.0092934	0.00175987	1.3e-07	0.211939	2.88503e-05	22.5627
Salad / raw vegetable intake	BC(Overall)	rs71645290	T	C	0.0152292	0.0032722	3.3e-06	0.050026	2.20441e-05	19.5989
Salad / raw vegetable intake	BC(Overall)	rs72866712	T	A	-0.0158263	0.00342902	3.9e-06	0.044971	2.15148e-05	19.3685
Salad / raw vegetable intake	BC(Overall)	rs72974269	T	C	0.00740567	0.00153185	1.3e-06	0.317163	2.37552e-05	20.344
Salad / raw vegetable intake	BC(Overall)	rs7433849	C	T	-0.00703443	0.00142959	8.6e-07	0.541426	2.45718e-05	20.6996
Salad / raw vegetable intake	BC(Overall)	rs7458242	A	G	-0.00708882	0.00146121	1.2e-06	0.60185	2.40831e-05	20.4868
Salad / raw vegetable intake	BC(Overall)	rs75248709	T	C	-0.0197339	0.00352774	2.2e-08	0.045947	3.41417e-05	24.8669
Salad / raw vegetable intake	BC(Overall)	rs75525887	C	G	-0.0280819	0.00515997	5.3e-08	0.021056	3.251e-05	24.1564
Salad / raw vegetable intake	BC(Overall)	rs75830063	G	T	-0.00797655	0.00154095	2.3e-07	0.311589	2.72954e-05	21.8857
Salad / raw vegetable intake	BC(Overall)	rs7619139	A	T	0.0124765	0.00145086	8e-18	0.589193	7.53548e-05	42.8144
Salad / raw vegetable intake	BC(Overall)	rs76566997	A	G	0.00849987	0.00182535	3.2e-06	0.191171	2.23426e-05	19.7289
Salad / raw vegetable intake	BC(Overall)	rs7821179	C	G	-0.0108184	0.00197644	4.4e-08	0.846577	3.04028e-05	23.2388
Salad / raw vegetable intake	BC(Overall)	rs78706681	A	G	-0.0157406	0.00313514	5.1e-07	0.054483	2.55272e-05	21.1157
Salad / raw vegetable intake	BC(Overall)	rs790561	G	A	0.012474	0.00156199	1.4e-15	0.704134	6.48324e-05	38.232
Salad / raw vegetable intake	BC(Overall)	rs79199842	A	G	-0.0271451	0.00590554	4.3e-06	0.015259	2.21443e-05	19.6426
Salad / raw vegetable intake	BC(Overall)	rs8130508	A	G	0.0087404	0.00157797	3e-08	0.289686	3.14391e-05	23.6901
Salad / raw vegetable intake	BC(Overall)	rs817555	A	G	-0.00725229	0.00143722	4.5e-07	0.455008	2.60849e-05	21.3585
Salad / raw vegetable intake	BC(Overall)	rs9323534	T	C	-0.00665574	0.00143932	3.8e-06	0.433467	2.17572e-05	19.474
Salad / raw vegetable intake	BC(Overall)	rs9342711	G	A	0.00785584	0.00155878	4.7e-07	0.300663	2.59527e-05	21.3009
Salad / raw vegetable intake	BC(Overall)	rs9383456	G	A	0.00876271	0.00173299	4.3e-07	0.784931	2.59248e-05	21.2888
Salad / raw vegetable intake	BC(Overall)	rs9387295	A	G	-0.0075622	0.00160303	2.4e-06	0.271351	2.26139e-05	19.8471
Salad / raw vegetable intake	BC(Overall)	rs9531213	G	C	-0.0111258	0.00215196	2.3e-07	0.12717	2.74794e-05	21.9658
Salad / raw vegetable intake	BC(Overall)	rs9790574	T	C	-0.00914338	0.00186456	9.4e-07	0.180409	2.47229e-05	20.7654
Salad / raw vegetable intake	BC(Overall)	rs9837462	A	C	0.00821484	0.00150771	5.1e-08	0.342977	3.0414e-05	23.2437
Salad / raw vegetable intake	BC(Overall)	rs9959961	C	G	0.00774446	0.0016245	1.9e-06	0.259723	2.30631e-05	20.0426
Oily fish intake	BC(Overall)	rs10061973	T	G	-0.0108521	0.00191598	1.5e-08	0.5139	5.88385e-05	37.0933
Oily fish intake	BC(Overall)	rs10076975	C	T	0.0112394	0.0019672	1.1e-08	0.381413	5.96091e-05	37.4481
Oily fish intake	BC(Overall)	rs10137526	T	G	-0.0113956	0.00211647	7.3e-08	0.287976	5.32544e-05	34.5218
Oily fish intake	BC(Overall)	rs10283413	T	A	-0.00981482	0.00199784	9e-07	0.364827	4.46451e-05	30.5573
Oily fish intake	BC(Overall)	rs10510554	C	T	0.0110446	0.00193636	1.2e-08	0.569277	5.98207e-05	37.5456
Oily fish intake	BC(Overall)	rs10513136	A	G	-0.0233232	0.00386307	1.6e-09	0.065424	6.65209e-05	40.631
Oily fish intake	BC(Overall)	rs1053924	C	T	-0.0125065	0.00206407	1.4e-09	0.686074	6.73752e-05	41.0244
Oily fish intake	BC(Overall)	rs10819087	G	A	-0.0100098	0.00206656	1.3e-06	0.687437	4.30577e-05	29.8264
Oily fish intake	BC(Overall)	rs10864473	A	G	-0.00939821	0.00205672	4.9e-06	0.315827	3.81712e-05	27.5762
Oily fish intake	BC(Overall)	rs11025569	T	C	-0.00913354	0.00196377	3.3e-06	0.61544	3.94874e-05	28.1823
Oily fish intake	BC(Overall)	rs112139144	A	G	-0.0111818	0.00235386	2e-06	0.208794	4.13106e-05	29.0219
Oily fish intake	BC(Overall)	rs11265908	C	T	-0.0101074	0.0019684	2.8e-07	0.386734	4.84585e-05	32.3134
Oily fish intake	BC(Overall)	rs114497213	T	G	0.0273225	0.00423605	1.1e-10	0.05481	7.73481e-05	45.617
Oily fish intake	BC(Overall)	rs11558171	A	C	0.0133697	0.0028011	1.8e-06	0.139895	4.30157e-05	29.807
Oily fish intake	BC(Overall)	rs11576565	A	G	0.00968328	0.00191443	4.2e-07	0.488933	4.686e-05	31.5773
Oily fish intake	BC(Overall)	rs11607886	C	T	-0.0115225	0.00194153	2.9e-09	0.584407	6.44922e-05	39.6968
Oily fish intake	BC(Overall)	rs11648715	G	A	-0.0132797	0.00282072	2.5e-06	0.132257	4.04777e-05	28.6384
Oily fish intake	BC(Overall)	rs116900901	G	T	0.0203022	0.00428782	2.2e-06	0.053496	4.17407e-05	29.2199
Oily fish intake	BC(Overall)	rs11740769	T	C	-0.0103287	0.0019471	1.1e-07	0.413608	5.17486e-05	33.8284
Oily fish intake	BC(Overall)	rs11747857	T	C	-0.00969394	0.00200533	1.3e-06	0.372351	4.39238e-05	30.2252
Oily fish intake	BC(Overall)	rs117551050	C	A	0.0245938	0.00519868	2.2e-06	0.035003	4.08613e-05	28.815
Oily fish intake	BC(Overall)	rs11763069	A	G	0.0251912	0.00551787	5e-06	0.032592	4.00174e-05	28.4264
Oily fish intake	BC(Overall)	rs11767283	G	A	0.0176735	0.00231943	2.5e-14	0.221709	0.000107795	59.6388
Oily fish intake	BC(Overall)	rs11777164	T	C	0.00971083	0.00199088	1.1e-06	0.36591	4.3759e-05	30.1493
Oily fish intake	BC(Overall)	rs11859365	C	A	0.0225669	0.00219679	9.4e-25	0.253765	0.000192877	98.8258
Oily fish intake	BC(Overall)	rs11990096	T	A	-0.0104118	0.00226362	4.2e-06	0.764747	3.90063e-05	27.9608
Oily fish intake	BC(Overall)	rs1201289	G	T	-0.0107265	0.0019595	4.4e-08	0.394525	5.49689e-05	35.3113
Oily fish intake	BC(Overall)	rs1229984	C	T	-0.0268986	0.00580214	3.6e-06	0.972778	3.83198e-05	27.6447
Oily fish intake	BC(Overall)	rs12576625	C	T	0.0141226	0.00260642	6e-08	0.839279	5.38069e-05	34.7763
Oily fish intake	BC(Overall)	rs1260326	C	T	-0.00934844	0.00195229	1.7e-06	0.60429	4.17956e-05	29.2452
Oily fish intake	BC(Overall)	rs1263459	A	G	-0.00908313	0.00193287	2.6e-06	0.426008	4.03482e-05	28.5787
Oily fish intake	BC(Overall)	rs12663865	A	G	0.012772	0.00223239	1.1e-08	0.758185	5.98145e-05	37.5427
Oily fish intake	BC(Overall)	rs12855717	T	C	-0.0122298	0.00192275	2e-10	0.526774	7.45696e-05	44.3374
Oily fish intake	BC(Overall)	rs12896749	C	G	-0.0109641	0.00196607	2.5e-08	0.384721	5.69107e-05	36.2055
Oily fish intake	BC(Overall)	rs12906493	C	T	0.0110217	0.00236968	3.3e-06	0.211093	4.04601e-05	28.6302
Oily fish intake	BC(Overall)	rs12906962	C	T	0.00977226	0.00206306	2.2e-06	0.320345	4.1584e-05	29.1478
Oily fish intake	BC(Overall)	rs12966327	T	C	-0.0110387	0.00203915	6.2e-08	0.329122	5.38104e-05	34.7779
Oily fish intake	BC(Overall)	rs12983532	T	C	-0.0133895	0.00223333	2e-09	0.251137	6.74329e-05	41.051
Oily fish intake	BC(Overall)	rs13023088	T	C	0.0136154	0.00269464	4.4e-07	0.148871	4.69782e-05	31.6317
Oily fish intake	BC(Overall)	rs13058717	C	T	0.00916866	0.00193237	2.1e-06	0.432315	4.12619e-05	28.9995
Oily fish intake	BC(Overall)	rs13070166	A	T	0.0142105	0.00227811	4.4e-10	0.228586	7.12174e-05	42.7937
Oily fish intake	BC(Overall)	rs13113700	A	C	-0.0114618	0.00244881	2.9e-06	0.190347	4.04931e-05	28.6454
Oily fish intake	BC(Overall)	rs13138393	A	G	-0.0104283	0.00215774	1.3e-06	0.282067	4.40447e-05	30.2809
Oily fish intake	BC(Overall)	rs13160801	G	C	-0.00987203	0.00195814	4.6e-07	0.390228	4.63798e-05	31.3562
Oily fish intake	BC(Overall)	rs1339229	G	A	0.0102022	0.00194264	1.5e-07	0.482877	5.19814e-05	33.9356
Oily fish intake	BC(Overall)	rs1361016	G	T	0.0149567	0.00265295	1.7e-08	0.844853	5.86443e-05	37.0038
Oily fish intake	BC(Overall)	rs139348162	T	G	-0.027795	0.0058291	1.9e-06	0.031413	4.70123e-05	31.6474
Oily fish intake	BC(Overall)	rs141652736	C	G	0.0312201	0.00655666	1.9e-06	0.022366	4.26249e-05	29.6271
Oily fish intake	BC(Overall)	rs1427781	T	C	0.0127866	0.00273715	3e-06	0.142833	4.00345e-05	28.4343
Oily fish intake	BC(Overall)	rs144377835	T	C	-0.0258285	0.00506776	3.5e-07	0.038626	4.95451e-05	32.8137
Oily fish intake	BC(Overall)	rs1532480	T	G	0.00964394	0.00195018	7.6e-07	0.543284	4.61543e-05	31.2523
Oily fish intake	BC(Overall)	rs154911	T	A	-0.011216	0.00208626	7.6e-08	0.303302	5.3165e-05	34.4806
Oily fish intake	BC(Overall)	rs1558542	T	C	0.0114954	0.00244955	2.7e-06	0.188603	4.04446e-05	28.6231
Oily fish intake	BC(Overall)	rs16850013	A	G	-0.0121239	0.00255561	2.1e-06	0.169345	4.13531e-05	29.0414
Oily fish intake	BC(Overall)	rs17050031	T	C	-0.0120492	0.0019207	3.5e-10	0.4801	7.24766e-05	43.3736
Oily fish intake	BC(Overall)	rs17057158	T	C	0.0199904	0.00425606	2.6e-06	0.053451	4.04363e-05	28.6193
Oily fish intake	BC(Overall)	rs170795	G	T	-0.014803	0.0031757	3.1e-06	0.110279	4.30008e-05	29.8002
Oily fish intake	BC(Overall)	rs17414123	T	C	0.00900939	0.00191718	2.6e-06	0.493345	4.05774e-05	28.6842
Oily fish intake	BC(Overall)	rs17756423	G	C	0.0140959	0.00270403	1.9e-07	0.146961	4.9818e-05	32.9394
Oily fish intake	BC(Overall)	rs1821849	C	T	-0.0102127	0.00218294	2.9e-06	0.740066	4.01277e-05	28.4772
Oily fish intake	BC(Overall)	rs1925517	A	G	-0.0110857	0.00234426	2.3e-06	0.786918	4.12128e-05	28.9769
Oily fish intake	BC(Overall)	rs1951286	G	T	-0.0145833	0.00199948	3e-13	0.644911	9.74044e-05	54.8534
Oily fish intake	BC(Overall)	rs198795	A	T	-0.0102679	0.00200782	3.2e-07	0.351172	4.80444e-05	32.1227
Oily fish intake	BC(Overall)	rs2042464	T	A	0.0131135	0.0027052	1.3e-06	0.150902	4.40677e-05	30.2915
Oily fish intake	BC(Overall)	rs2092910	T	C	-0.00901212	0.00196172	4.3e-06	0.602684	3.88964e-05	27.9102
Oily fish intake	BC(Overall)	rs2271308	C	T	0.0119643	0.00216177	3.1e-08	0.733181	5.60057e-05	35.7888
Oily fish intake	BC(Overall)	rs2591847	A	G	-0.00976099	0.00193429	4.5e-07	0.560973	4.693e-05	31.6095
Oily fish intake	BC(Overall)	rs2601759	C	T	-0.00956158	0.00203601	2.7e-06	0.66976	4.04425e-05	28.6221
Oily fish intake	BC(Overall)	rs275160	C	T	0.0121188	0.00210096	8e-09	0.700597	6.16132e-05	38.371
Oily fish intake	BC(Overall)	rs2827161	G	T	0.0107114	0.00193719	3.2e-08	0.422842	5.60009e-05	35.7866
Oily fish intake	BC(Overall)	rs28533540	A	G	0.0146421	0.00192478	2.8e-14	0.534203	0.000106694	59.1315
Oily fish intake	BC(Overall)	rs28623270	T	A	-0.0178328	0.00273746	7.3e-11	0.14872	8.05213e-05	47.0783
Oily fish intake	BC(Overall)	rs3124402	G	A	-0.0220014	0.00215651	1.9e-24	0.733261	0.000189355	97.2031
Oily fish intake	BC(Overall)	rs321243	G	T	0.0104749	0.00194878	7.7e-08	0.593132	5.29584e-05	34.3855
Oily fish intake	BC(Overall)	rs34506528	T	C	0.00972947	0.00191687	3.9e-07	0.510673	4.73097e-05	31.7844
Oily fish intake	BC(Overall)	rs37013	A	G	-0.00996473	0.00198522	5.2e-07	0.634982	4.60296e-05	31.1949
Oily fish intake	BC(Overall)	rs3781441	A	C	-0.0126279	0.00256907	8.9e-07	0.168385	4.46599e-05	30.5642
Oily fish intake	BC(Overall)	rs3923087	C	T	0.0106916	0.00230203	3.4e-06	0.778602	3.94098e-05	28.1466
Oily fish intake	BC(Overall)	rs4002471	T	C	-0.0192439	0.0019244	1.5e-23	0.547362	0.000183502	94.5076
Oily fish intake	BC(Overall)	rs4131293	T	C	0.00972113	0.00192681	4.5e-07	0.45132	4.68023e-05	31.5507
Oily fish intake	BC(Overall)	rs4261301	T	C	0.00881216	0.00192308	4.6e-06	0.452602	3.84782e-05	27.7176
Oily fish intake	BC(Overall)	rs4278546	G	A	0.0125555	0.00193806	9.3e-11	0.441085	7.7726e-05	45.791
Oily fish intake	BC(Overall)	rs4419275	C	T	0.0101626	0.00195877	2.1e-07	0.60973	4.91521e-05	32.6328
Oily fish intake	BC(Overall)	rs45501495	T	C	0.0156803	0.00225713	3.7e-12	0.236013	8.86667e-05	50.8294
Oily fish intake	BC(Overall)	rs4579097	A	G	-0.0110205	0.00231638	2e-06	0.225069	4.23654e-05	29.5076
Oily fish intake	BC(Overall)	rs4778971	G	A	-0.0104793	0.00201445	2e-07	0.589366	5.31538e-05	34.4755
Oily fish intake	BC(Overall)	rs4817505	C	T	0.00911581	0.00196369	3.4e-06	0.389559	3.95219e-05	28.1982
Oily fish intake	BC(Overall)	rs4851487	T	C	-0.00924302	0.00195963	2.4e-06	0.397051	4.09058e-05	28.8355
Oily fish intake	BC(Overall)	rs4869859	C	T	0.0140098	0.00192207	3.1e-13	0.449939	9.71535e-05	54.7378
Oily fish intake	BC(Overall)	rs4970581	C	A	-0.00994151	0.00194778	3.3e-07	0.468497	4.92206e-05	32.6643
Oily fish intake	BC(Overall)	rs4974084	A	G	0.00937555	0.00202374	3.6e-06	0.665967	3.9108e-05	28.0076
Oily fish intake	BC(Overall)	rs4982738	A	G	0.0108608	0.00196936	3.5e-08	0.582899	5.73572e-05	36.4111
Oily fish intake	BC(Overall)	rs510161	G	C	-0.0112998	0.00206615	4.5e-08	0.31037	5.46597e-05	35.169
Oily fish intake	BC(Overall)	rs552234	A	G	-0.0116474	0.00191252	1.1e-09	0.495449	6.78253e-05	41.2317
Oily fish intake	BC(Overall)	rs55688158	G	T	-0.0107329	0.00233026	4.1e-06	0.229707	4.07656e-05	28.7709
Oily fish intake	BC(Overall)	rs55701338	C	A	-0.0092322	0.00198527	3.3e-06	0.367028	3.96026e-05	28.2354
Oily fish intake	BC(Overall)	rs55871839	C	T	0.0101847	0.00195078	1.8e-07	0.417009	5.04352e-05	33.2236
Oily fish intake	BC(Overall)	rs55930451	T	C	-0.0170539	0.00307567	2.9e-08	0.108001	5.60363e-05	35.8029
Oily fish intake	BC(Overall)	rs55985303	A	G	0.0129737	0.00223629	6.6e-09	0.241079	6.15905e-05	38.3605
Oily fish intake	BC(Overall)	rs56096330	A	G	-0.0124886	0.00247951	4.7e-07	0.182193	4.64772e-05	31.401
Oily fish intake	BC(Overall)	rs573057	C	A	0.0119587	0.00237303	4.7e-07	0.211578	4.7712e-05	31.9696
Oily fish intake	BC(Overall)	rs59355765	T	C	-0.0162522	0.00260966	4.7e-10	0.160079	7.10276e-05	42.7063
Oily fish intake	BC(Overall)	rs6000943	C	T	0.0100342	0.00198165	4.1e-07	0.367797	4.68231e-05	31.5603
Oily fish intake	BC(Overall)	rs6021076	G	T	0.00990963	0.0021452	3.8e-06	0.709417	4.04871e-05	28.6427
Oily fish intake	BC(Overall)	rs6033437	A	C	0.0124683	0.00220977	1.7e-08	0.257329	5.94196e-05	37.3608
Oily fish intake	BC(Overall)	rs6059844	G	A	0.0110001	0.00191451	9.2e-09	0.495121	6.04953e-05	37.8562
Oily fish intake	BC(Overall)	rs6074041	A	G	0.0115315	0.00228489	4.5e-07	0.229209	4.69862e-05	31.6354
Oily fish intake	BC(Overall)	rs6089753	T	C	-0.011542	0.0019184	1.8e-09	0.530967	6.63534e-05	40.5538
Oily fish intake	BC(Overall)	rs6119946	A	G	-0.00970447	0.00194336	5.9e-07	0.42455	4.60161e-05	31.1887
Oily fish intake	BC(Overall)	rs61882686	A	C	0.0197559	0.0034254	8e-09	0.085234	6.0862e-05	38.0251
Oily fish intake	BC(Overall)	rs62458738	A	G	0.0102945	0.00214285	1.6e-06	0.277598	4.25046e-05	29.5717
Oily fish intake	BC(Overall)	rs631490	C	G	-0.0151398	0.00210253	6e-13	0.709106	9.45619e-05	53.5443
Oily fish intake	BC(Overall)	rs6465487	G	A	-0.0123535	0.00195628	2.7e-10	0.399814	7.32409e-05	43.7256
Oily fish intake	BC(Overall)	rs6667502	C	T	0.0100901	0.00192365	1.6e-07	0.475374	5.07816e-05	33.3831
Oily fish intake	BC(Overall)	rs6709441	T	A	0.0100127	0.00196562	3.5e-07	0.383961	4.74272e-05	31.8385
Oily fish intake	BC(Overall)	rs673604	C	T	-0.0162283	0.0034659	2.8e-06	0.082768	3.99869e-05	28.4123
Oily fish intake	BC(Overall)	rs6769454	A	G	-0.0253252	0.00500801	4.3e-07	0.037685	4.65181e-05	31.4198
Oily fish intake	BC(Overall)	rs6842641	T	C	-0.0123923	0.0023307	1.1e-07	0.214263	5.17081e-05	33.8097
Oily fish intake	BC(Overall)	rs6903171	C	G	-0.0127362	0.00276275	4e-06	0.138636	3.87411e-05	27.8387
Oily fish intake	BC(Overall)	rs6951862	G	A	-0.00965141	0.00202551	1.9e-06	0.662359	4.16639e-05	29.1846
Oily fish intake	BC(Overall)	rs6960970	C	T	-0.0132745	0.00244042	5.3e-08	0.803633	5.56151e-05	35.6089
Oily fish intake	BC(Overall)	rs6965147	T	G	-0.00999932	0.00192415	2e-07	0.452542	4.95428e-05	32.8127
Oily fish intake	BC(Overall)	rs6988032	T	G	-0.0115648	0.0021787	1.1e-07	0.737609	5.17704e-05	33.8384
Oily fish intake	BC(Overall)	rs703987	C	G	0.0111218	0.00197362	1.7e-08	0.615005	5.85752e-05	36.972
Oily fish intake	BC(Overall)	rs7147583	A	G	-0.00895035	0.00192834	3.5e-06	0.564892	3.93797e-05	28.1327
Oily fish intake	BC(Overall)	rs7243428	G	A	-0.0129784	0.00229212	1.5e-08	0.224648	5.86778e-05	37.0192
Oily fish intake	BC(Overall)	rs72484727	A	G	0.010166	0.00195724	2.1e-07	0.39378	4.93417e-05	32.7201
Oily fish intake	BC(Overall)	rs7254235	G	A	-0.0106304	0.00194012	4.3e-08	0.577254	5.51538e-05	35.3965
Oily fish intake	BC(Overall)	rs72821178	C	T	-0.0167698	0.00327094	2.9e-07	0.094121	4.79559e-05	32.0819
Oily fish intake	BC(Overall)	rs72887359	G	C	0.0259261	0.00563199	4.2e-06	0.029937	3.90403e-05	27.9764
Oily fish intake	BC(Overall)	rs730925	T	A	-0.0104311	0.00195478	9.5e-08	0.405067	5.24427e-05	34.148
Oily fish intake	BC(Overall)	rs733069	C	T	0.0101871	0.00219376	3.4e-06	0.255823	3.95136e-05	28.1944
Oily fish intake	BC(Overall)	rs7338243	A	G	0.0110916	0.00223476	6.9e-07	0.24386	4.53692e-05	30.8908
Oily fish intake	BC(Overall)	rs7404229	G	A	-0.00927999	0.00197398	2.6e-06	0.614177	4.08138e-05	28.7931
Oily fish intake	BC(Overall)	rs7431970	C	T	-0.0127816	0.00244451	1.7e-07	0.811484	4.99837e-05	33.0157
Oily fish intake	BC(Overall)	rs74575358	C	T	-0.0132925	0.00274668	1.3e-06	0.140808	4.27524e-05	29.6858
Oily fish intake	BC(Overall)	rs7561608	C	G	0.00966526	0.00198446	1.1e-06	0.385441	4.42567e-05	30.3785
Oily fish intake	BC(Overall)	rs75887709	G	A	-0.0159106	0.0028148	1.6e-08	0.13588	5.94474e-05	37.3736
Oily fish intake	BC(Overall)	rs7683782	G	C	0.0144775	0.00257399	1.9e-08	0.833405	5.82016e-05	36.8
Oily fish intake	BC(Overall)	rs77258251	G	A	-0.0213946	0.0043122	7e-07	0.052213	4.53031e-05	30.8603
Oily fish intake	BC(Overall)	rs77424805	T	A	0.0208767	0.00401052	1.9e-07	0.063045	5.149e-05	33.7093
Oily fish intake	BC(Overall)	rs7749444	T	C	-0.00925434	0.00198535	3.1e-06	0.469649	4.26636e-05	29.6449
Oily fish intake	BC(Overall)	rs77869596	G	A	0.0312797	0.00590332	1.2e-07	0.02755	5.24257e-05	34.1402
Oily fish intake	BC(Overall)	rs790564	C	A	0.0146906	0.00214766	7.9e-12	0.722952	8.64517e-05	49.8093
Oily fish intake	BC(Overall)	rs79059303	C	T	-0.0109044	0.00225587	1.3e-06	0.238226	4.31568e-05	29.872
Oily fish intake	BC(Overall)	rs7919624	T	C	-0.0100358	0.00197108	3.6e-07	0.380026	4.74592e-05	31.8532
Oily fish intake	BC(Overall)	rs79655964	C	T	-0.0162143	0.00324646	5.9e-07	0.097976	4.64691e-05	31.3973
Oily fish intake	BC(Overall)	rs79785912	C	T	-0.0130197	0.00249209	1.7e-07	0.181432	5.03501e-05	33.1844
Oily fish intake	BC(Overall)	rs8182438	T	C	-0.0106989	0.00202754	1.3e-07	0.335452	5.10346e-05	33.4996
Oily fish intake	BC(Overall)	rs903676	A	G	0.0129146	0.00237134	5.1e-08	0.21216	5.57562e-05	35.6739
Oily fish intake	BC(Overall)	rs905575	G	C	0.0138824	0.00251917	3.6e-08	0.82397	5.59058e-05	35.7428
Oily fish intake	BC(Overall)	rs9301837	A	C	-0.0157428	0.00273045	8.1e-09	0.143273	6.08416e-05	38.0157
Oily fish intake	BC(Overall)	rs957523	C	T	0.0237355	0.00518135	4.6e-06	0.035229	3.82958e-05	27.6336
Oily fish intake	BC(Overall)	rs9597870	G	T	-0.0127449	0.00223046	1.1e-08	0.245844	6.02315e-05	37.7347
Oily fish intake	BC(Overall)	rs9606833	C	T	0.0169856	0.00223087	2.7e-14	0.243593	0.000106319	58.959
Oily fish intake	BC(Overall)	rs9831061	A	G	0.0103899	0.00225631	4.1e-06	0.760049	3.93747e-05	28.1304
Oily fish intake	BC(Overall)	rs9841174	C	T	0.0147781	0.00198025	8.5e-14	0.373913	0.000102252	57.0859
Oily fish intake	BC(Overall)	rs9860241	A	G	0.00893564	0.00194991	4.6e-06	0.408376	3.85822e-05	27.7655
Oily fish intake	BC(Overall)	rs9889161	T	G	-0.0133201	0.0020015	2.8e-11	0.357929	8.15502e-05	47.5521
Oily fish intake	BC(Overall)	rs9958909	G	T	0.0157617	0.00277809	1.4e-08	0.139718	5.97213e-05	37.4998
Beef intake	BC(Overall)	rs10123094	A	G	-0.00814885	0.00173293	2.6e-06	0.582104	3.23066e-05	24.8955
Beef intake	BC(Overall)	rs10247400	G	T	-0.00809402	0.00172649	2.8e-06	0.570026	3.21141e-05	24.8067
Beef intake	BC(Overall)	rs10283912	T	C	0.00845232	0.00174479	1.3e-06	0.519084	3.56688e-05	26.4457
Beef intake	BC(Overall)	rs10789340	G	A	-0.0137797	0.00176936	6.8e-15	0.626712	8.88427e-05	50.9646
Beef intake	BC(Overall)	rs10909905	A	G	0.0115657	0.0024334	2e-06	0.145257	3.32159e-05	25.3147
Beef intake	BC(Overall)	rs10959890	C	T	-0.0126658	0.00209611	1.5e-09	0.212297	5.36539e-05	34.7385
Beef intake	BC(Overall)	rs1105388	T	C	-0.0113754	0.00187563	1.3e-09	0.300147	5.43631e-05	35.0655
Beef intake	BC(Overall)	rs11121250	C	T	0.00922066	0.0019904	3.6e-06	0.74868	3.19946e-05	24.7516
Beef intake	BC(Overall)	rs11165829	G	C	-0.0102001	0.00177865	9.8e-09	0.35997	4.79408e-05	32.1042
Beef intake	BC(Overall)	rs112094422	T	G	0.0247067	0.00482561	3.1e-07	0.032387	3.82588e-05	27.64
Beef intake	BC(Overall)	rs115736207	G	A	-0.028684	0.00583803	9e-07	0.023243	3.73584e-05	27.2248
Beef intake	BC(Overall)	rs11600756	T	C	0.0112721	0.00235747	1.7e-06	0.158302	3.38596e-05	25.6116
Beef intake	BC(Overall)	rs117117111	T	C	-0.0239892	0.00517185	3.5e-06	0.028454	3.18177e-05	24.67
Beef intake	BC(Overall)	rs117340623	A	G	0.0360493	0.00772431	3.1e-06	0.012473	3.20143e-05	24.7607
Beef intake	BC(Overall)	rs11749912	G	A	-0.00813363	0.00173709	2.8e-06	0.574436	3.23449e-05	24.9131
Beef intake	BC(Overall)	rs11878917	A	G	0.0150187	0.00274812	4.6e-08	0.109688	4.40551e-05	30.3125
Beef intake	BC(Overall)	rs11904006	T	C	0.0095811	0.00203897	2.6e-06	0.227255	3.22411e-05	24.8653
Beef intake	BC(Overall)	rs1191468	A	G	-0.0114689	0.00228056	4.9e-07	0.830977	3.69495e-05	27.0362
Beef intake	BC(Overall)	rs11981999	A	T	-0.00884842	0.00183394	1.4e-06	0.363421	3.62263e-05	26.7028
Beef intake	BC(Overall)	rs12113634	C	T	0.00905889	0.00178957	4.1e-07	0.354867	3.75746e-05	27.3245
Beef intake	BC(Overall)	rs12257513	G	A	0.00963353	0.00209919	4.5e-06	0.211724	3.09777e-05	24.2827
Beef intake	BC(Overall)	rs12652806	C	T	-0.00922825	0.00196813	2.7e-06	0.741313	3.26622e-05	25.0594
Beef intake	BC(Overall)	rs12670003	A	G	0.00863884	0.00186617	3.7e-06	0.299577	3.13191e-05	24.4402
Beef intake	BC(Overall)	rs13145306	T	C	0.0167526	0.0035034	1.7e-06	0.064016	3.36319e-05	25.5065
Beef intake	BC(Overall)	rs132901	T	C	0.0139249	0.00209282	2.9e-11	0.787662	6.48607e-05	39.906
Beef intake	BC(Overall)	rs1343431	C	A	-0.00816806	0.00178777	4.9e-06	0.64797	3.0437e-05	24.0335
Beef intake	BC(Overall)	rs139552257	T	C	-0.0401304	0.00756083	1.1e-07	0.013764	4.37222e-05	30.1591
Beef intake	BC(Overall)	rs140748046	C	T	-0.0263625	0.00567026	3.3e-06	0.025889	3.50531e-05	26.1619
Beef intake	BC(Overall)	rs144160011	G	A	-0.0279118	0.00596216	2.8e-06	0.021747	3.31479e-05	25.2834
Beef intake	BC(Overall)	rs1442572	A	G	-0.00928024	0.00171283	6e-08	0.474348	4.29481e-05	29.8021
Beef intake	BC(Overall)	rs1470610	C	G	-0.0122159	0.00215779	1.5e-08	0.196185	4.70655e-05	31.7006
Beef intake	BC(Overall)	rs1555302	C	A	-0.00906522	0.00185031	9.6e-07	0.31176	3.52653e-05	26.2597
Beef intake	BC(Overall)	rs1556147	T	A	0.00991399	0.0018222	5.3e-08	0.671661	4.3351e-05	29.9879
Beef intake	BC(Overall)	rs17274957	A	G	-0.00852526	0.00173914	9.5e-07	0.406895	3.508e-05	26.1742
Beef intake	BC(Overall)	rs17413652	A	G	-0.0121641	0.00251848	1.4e-06	0.133418	3.42148e-05	25.7753
Beef intake	BC(Overall)	rs17501421	A	G	-0.0166413	0.00339788	9.7e-07	0.067947	3.50764e-05	26.1726
Beef intake	BC(Overall)	rs17624102	T	C	0.0212405	0.00437752	1.2e-06	0.040777	3.52935e-05	26.2727
Beef intake	BC(Overall)	rs187160427	A	G	0.0192329	0.0037676	3.3e-07	0.057541	4.01199e-05	28.498
Beef intake	BC(Overall)	rs1884	C	G	-0.00955636	0.00197045	1.2e-06	0.251902	3.44195e-05	25.8697
Beef intake	BC(Overall)	rs188514098	A	C	0.0317283	0.00687599	3.9e-06	0.017433	3.44872e-05	25.9009
Beef intake	BC(Overall)	rs2107601	T	C	-0.0133452	0.00272286	9.5e-07	0.110872	3.51129e-05	26.1894
Beef intake	BC(Overall)	rs2403202	C	G	-0.00917913	0.00180931	3.9e-07	0.659776	3.78264e-05	27.4405
Beef intake	BC(Overall)	rs2567950	G	T	0.00927696	0.00173005	8.2e-08	0.576734	4.20175e-05	29.373
Beef intake	BC(Overall)	rs267733	G	A	0.0112895	0.00232531	1.2e-06	0.16093	3.44203e-05	25.8701
Beef intake	BC(Overall)	rs2812225	C	T	0.013742	0.00259891	1.2e-07	0.123491	4.0881e-05	28.849
Beef intake	BC(Overall)	rs28570979	G	A	0.00896239	0.0019519	4.4e-06	0.258045	3.07575e-05	24.1812
Beef intake	BC(Overall)	rs34465895	G	A	-0.021779	0.00456927	1.9e-06	0.038703	3.52946e-05	26.2732
Beef intake	BC(Overall)	rs35556085	A	G	0.0115965	0.00251241	3.9e-06	0.133211	3.10554e-05	24.3186
Beef intake	BC(Overall)	rs35800274	C	G	-0.00889046	0.00188132	2.3e-06	0.308919	3.37483e-05	25.5602
Beef intake	BC(Overall)	rs386231	T	C	0.00885342	0.00192628	4.3e-06	0.722526	3.14288e-05	24.4907
Beef intake	BC(Overall)	rs4131337	G	A	0.0102424	0.00205102	5.9e-07	0.222967	3.63508e-05	26.7602
Beef intake	BC(Overall)	rs41476948	A	G	0.00823392	0.00174967	2.5e-06	0.39556	3.24197e-05	24.9476
Beef intake	BC(Overall)	rs429358	C	T	-0.0148514	0.00236847	3.6e-10	0.154226	5.75409e-05	36.5308
Beef intake	BC(Overall)	rs4585149	C	T	-0.0108191	0.00224164	1.4e-06	0.820451	3.44864e-05	25.9005
Beef intake	BC(Overall)	rs4676964	T	C	0.0133533	0.00172438	9.6e-15	0.510605	8.91152e-05	51.0903
Beef intake	BC(Overall)	rs4714375	G	T	-0.00881509	0.00184192	1.7e-06	0.316222	3.3604e-05	25.4937
Beef intake	BC(Overall)	rs4863708	A	C	0.00866037	0.00188126	4.2e-06	0.292672	3.10531e-05	24.3175
Beef intake	BC(Overall)	rs4916505	G	T	-0.00869591	0.00172774	4.8e-07	0.574662	3.69664e-05	27.044
Beef intake	BC(Overall)	rs60255715	G	C	0.0164135	0.00331142	7.2e-07	0.072638	3.62949e-05	26.7344
Beef intake	BC(Overall)	rs61845699	A	G	0.00809301	0.00171264	2.3e-06	0.495754	3.2746e-05	25.0981
Beef intake	BC(Overall)	rs62015188	A	C	0.0331772	0.00647436	3e-07	0.017759	3.84013e-05	27.7056
Beef intake	BC(Overall)	rs62169335	T	C	-0.00968628	0.00173523	2.4e-08	0.543241	4.65611e-05	31.4681
Beef intake	BC(Overall)	rs62396185	C	G	-0.0148447	0.00195102	2.8e-14	0.260057	8.48086e-05	49.1044
Beef intake	BC(Overall)	rs62419271	C	G	-0.0316308	0.00689415	4.5e-06	0.018714	3.67462e-05	26.9425
Beef intake	BC(Overall)	rs645040	T	G	0.0104384	0.00203926	3.1e-07	0.773061	3.82314e-05	27.6273
Beef intake	BC(Overall)	rs6669189	T	C	-0.00804146	0.00174883	4.3e-06	0.401594	3.10801e-05	24.33
Beef intake	BC(Overall)	rs67616875	A	C	-0.00994177	0.0021258	2.9e-06	0.202693	3.19464e-05	24.7294
Beef intake	BC(Overall)	rs6791758	C	T	0.00828915	0.00172025	1.4e-06	0.448073	3.39845e-05	25.6691
Beef intake	BC(Overall)	rs6851529	T	C	0.00795517	0.00173721	4.7e-06	0.576977	3.08924e-05	24.2434
Beef intake	BC(Overall)	rs7018123	G	A	-0.00860998	0.00187282	4.3e-06	0.29927	3.1092e-05	24.3354
Beef intake	BC(Overall)	rs71559014	G	A	0.0151489	0.00310218	1e-06	0.086254	3.6174e-05	26.6787
Beef intake	BC(Overall)	rs7174015	A	G	0.00835111	0.00174992	1.8e-06	0.405128	3.36151e-05	25.4988
Beef intake	BC(Overall)	rs7220792	T	A	-0.0105505	0.00200736	1.5e-07	0.755901	4.10778e-05	28.9397
Beef intake	BC(Overall)	rs7238302	T	G	0.00796071	0.00172796	4.1e-06	0.484256	3.1655e-05	24.595
Beef intake	BC(Overall)	rs72779821	G	T	0.010406	0.00214786	1.3e-06	0.197728	3.43548e-05	25.8399
Beef intake	BC(Overall)	rs74045004	A	T	-0.00947552	0.00193634	9.9e-07	0.26734	3.51724e-05	26.2169
Beef intake	BC(Overall)	rs74818437	A	G	0.0196703	0.00411355	1.7e-06	0.045792	3.38131e-05	25.5901
Beef intake	BC(Overall)	rs7597864	T	C	0.00870439	0.00186607	3.1e-06	0.301298	3.19003e-05	24.7081
Beef intake	BC(Overall)	rs7601686	T	C	-0.00871536	0.00175587	6.9e-07	0.387082	3.60418e-05	26.6177
Beef intake	BC(Overall)	rs77862656	T	C	0.0153164	0.00304096	4.7e-07	0.089418	3.82021e-05	27.6138
Beef intake	BC(Overall)	rs7791463	A	G	0.00954846	0.00171063	2.4e-08	0.534781	4.5366e-05	30.917
Beef intake	BC(Overall)	rs784251	T	C	-0.0103387	0.00171651	1.7e-09	0.477649	5.33376e-05	34.5926
Beef intake	BC(Overall)	rs7902949	T	C	-0.00956567	0.0020129	2e-06	0.751469	3.41785e-05	25.7585
Beef intake	BC(Overall)	rs79809011	A	G	-0.0280593	0.00508482	3.4e-08	0.029465	4.50299e-05	30.762
Beef intake	BC(Overall)	rs80321956	A	G	0.0363798	0.00747579	1.1e-06	0.013238	3.45768e-05	25.9422
Beef intake	BC(Overall)	rs803370	C	T	0.00964844	0.00189263	3.4e-07	0.703379	3.8845e-05	27.9102
Beef intake	BC(Overall)	rs897509	G	A	-0.00886239	0.00171667	2.4e-07	0.468561	3.91157e-05	28.035
Beef intake	BC(Overall)	rs9319848	A	G	-0.00940045	0.00205386	4.7e-06	0.775101	3.08087e-05	24.2048
Beef intake	BC(Overall)	rs937813	C	T	0.0147037	0.00275152	9.1e-08	0.110097	4.23644e-05	29.533
Beef intake	BC(Overall)	rs952645	C	T	0.00793001	0.001723	4.2e-06	0.530522	3.13254e-05	24.443
Beef intake	BC(Overall)	rs9615805	A	G	0.0135409	0.00281801	1.5e-06	0.10317	3.39304e-05	25.6442
Beef intake	BC(Overall)	rs9861346	T	C	-0.0123998	0.00243565	3.6e-07	0.854477	3.82377e-05	27.6302
Fresh fruit intake	BC(Overall)	rs10059461	T	G	0.00685415	0.00133446	2.8e-07	0.29819	1.9663e-05	18.7789
Fresh fruit intake	BC(Overall)	rs10064431	C	T	-0.00757392	0.00122365	6e-10	0.522495	2.86241e-05	22.7799
Fresh fruit intake	BC(Overall)	rs10192394	T	C	-0.00766096	0.0012287	4.5e-10	0.528785	2.92479e-05	23.0584
Fresh fruit intake	BC(Overall)	rs10249294	A	G	0.0195637	0.00126299	4.1e-54	0.372973	0.000179018	89.9385
Fresh fruit intake	BC(Overall)	rs10271924	T	C	-0.00704676	0.00125592	2e-08	0.492595	2.4823e-05	21.0827
Fresh fruit intake	BC(Overall)	rs1035390	C	T	-0.00571967	0.0012379	3.8e-06	0.420477	1.59435e-05	17.1183
Fresh fruit intake	BC(Overall)	rs10412051	T	C	0.00561988	0.00122369	4.4e-06	0.533268	1.57216e-05	17.0192
Fresh fruit intake	BC(Overall)	rs10459965	T	A	-0.00659465	0.00137694	1.7e-06	0.27024	1.71531e-05	17.6583
Fresh fruit intake	BC(Overall)	rs10501667	G	A	-0.00612268	0.00128767	2e-06	0.351487	1.709e-05	17.6301
Fresh fruit intake	BC(Overall)	rs1051547	C	T	-0.00757523	0.00124161	1.1e-09	0.561537	2.82575e-05	22.6162
Fresh fruit intake	BC(Overall)	rs10838724	T	G	0.00901088	0.00128277	2.1e-12	0.367992	3.77681e-05	26.8626
Fresh fruit intake	BC(Overall)	rs10840126	G	A	-0.00771754	0.00128576	1.9e-09	0.376121	2.79522e-05	22.4799
Fresh fruit intake	BC(Overall)	rs11032362	A	G	0.0123929	0.00212339	5.3e-09	0.090976	2.54026e-05	21.3415
Fresh fruit intake	BC(Overall)	rs11075545	C	A	-0.00583375	0.00125476	3.3e-06	0.613813	1.61346e-05	17.2036
Fresh fruit intake	BC(Overall)	rs11085749	A	G	-0.00773361	0.00125477	7.1e-10	0.387076	2.8379e-05	22.6705
Fresh fruit intake	BC(Overall)	rs11129657	C	T	-0.00817202	0.00150517	5.7e-08	0.21028	2.21799e-05	19.9027
Fresh fruit intake	BC(Overall)	rs11130633	C	T	0.00649982	0.00129574	5.3e-07	0.665787	1.88014e-05	18.3943
Fresh fruit intake	BC(Overall)	rs11147593	A	G	0.00651235	0.00139402	3e-06	0.740774	1.62881e-05	17.2721
Fresh fruit intake	BC(Overall)	rs11165976	T	C	-0.00706281	0.00130342	6e-08	0.325698	2.19106e-05	19.7824
Fresh fruit intake	BC(Overall)	rs11248509	T	A	0.00732973	0.00126801	7.4e-09	0.371237	2.5081e-05	21.1979
Fresh fruit intake	BC(Overall)	rs115163723	T	C	0.0171997	0.00368081	3e-06	0.029449	1.69107e-05	17.5501
Fresh fruit intake	BC(Overall)	rs115165749	T	C	-0.0121845	0.00265591	4.5e-06	0.056009	1.5699e-05	17.0091
Fresh fruit intake	BC(Overall)	rs11622939	T	C	-0.00691433	0.0014185	1.1e-06	0.247928	1.78285e-05	17.9599
Fresh fruit intake	BC(Overall)	rs11649274	A	G	0.00658415	0.00124634	1.3e-07	0.401129	2.0828e-05	19.299
Fresh fruit intake	BC(Overall)	rs117061004	A	G	0.0156939	0.00342557	4.6e-06	0.032823	1.56378e-05	16.9818
Fresh fruit intake	BC(Overall)	rs117118401	A	T	-0.0131689	0.00246598	9.3e-08	0.06662	2.15671e-05	19.6291
Fresh fruit intake	BC(Overall)	rs1172553	A	G	-0.0116025	0.00249984	3.5e-06	0.93625	1.60696e-05	17.1746
Fresh fruit intake	BC(Overall)	rs11758313	T	C	0.00658734	0.00131414	5.4e-07	0.313943	1.86922e-05	18.3455
Fresh fruit intake	BC(Overall)	rs11896330	A	G	-0.00844567	0.0012744	3.4e-11	0.632839	3.31473e-05	24.7994
Fresh fruit intake	BC(Overall)	rs11903377	T	C	0.00805099	0.00166993	1.4e-06	0.16193	1.75928e-05	17.8546
Fresh fruit intake	BC(Overall)	rs11931740	A	G	0.0065832	0.00140531	2.8e-06	0.254562	1.64479e-05	17.3434
Fresh fruit intake	BC(Overall)	rs11990258	A	G	0.00682793	0.00142051	1.5e-06	0.246482	1.73176e-05	17.7317
Fresh fruit intake	BC(Overall)	rs12044599	G	A	0.00942073	0.0015033	3.7e-10	0.21008	2.94555e-05	23.1511
Fresh fruit intake	BC(Overall)	rs12446517	G	T	-0.00647943	0.0012888	5e-07	0.345474	1.89865e-05	18.4769
Fresh fruit intake	BC(Overall)	rs12536253	C	G	-0.00815943	0.00141599	8.3e-09	0.24901	2.49001e-05	21.1172
Fresh fruit intake	BC(Overall)	rs12641371	T	C	0.00791271	0.00123354	1.4e-10	0.433148	3.07458e-05	23.7272
Fresh fruit intake	BC(Overall)	rs12695010	A	G	0.00586875	0.0012631	3.4e-06	0.378796	1.62092e-05	17.2369
Fresh fruit intake	BC(Overall)	rs12780952	A	G	0.00747457	0.00135361	3.4e-08	0.286382	2.28357e-05	20.1955
Fresh fruit intake	BC(Overall)	rs12885598	A	G	0.00751549	0.00124738	1.7e-09	0.596671	2.71856e-05	22.1376
Fresh fruit intake	BC(Overall)	rs13072255	C	A	0.00898012	0.00122355	2.1e-13	0.493966	4.03154e-05	27.9999
Fresh fruit intake	BC(Overall)	rs133377	T	C	-0.00623313	0.00130442	1.8e-06	0.675407	1.70352e-05	17.6057
Fresh fruit intake	BC(Overall)	rs1356292	T	C	0.00917471	0.00155324	3.5e-09	0.807546	2.61643e-05	21.6816
Fresh fruit intake	BC(Overall)	rs1375566	A	G	-0.00783382	0.001266	6.1e-10	0.627412	2.86919e-05	22.8101
Fresh fruit intake	BC(Overall)	rs139042899	C	A	0.035995	0.00608106	3.2e-09	0.013469	3.44319e-05	25.373
Fresh fruit intake	BC(Overall)	rs1411451	T	C	-0.0106068	0.00223396	2.1e-06	0.082308	1.69956e-05	17.588
Fresh fruit intake	BC(Overall)	rs1466781	C	T	-0.00571793	0.00123896	3.9e-06	0.419952	1.59284e-05	17.1115
Fresh fruit intake	BC(Overall)	rs1478254	T	C	-0.00568387	0.00122283	3.3e-06	0.511864	1.61441e-05	17.2078
Fresh fruit intake	BC(Overall)	rs149449	A	G	0.00728855	0.00122061	2.4e-09	0.489167	2.6549e-05	21.8534
Fresh fruit intake	BC(Overall)	rs1620977	G	A	-0.0131742	0.00137761	1.1e-21	0.730517	6.83345e-05	40.5107
Fresh fruit intake	BC(Overall)	rs163543	T	C	0.0122965	0.00267857	4.4e-06	0.941427	1.66754e-05	17.445
Fresh fruit intake	BC(Overall)	rs17049185	T	G	0.00804043	0.00139033	7.3e-09	0.267872	2.53573e-05	21.3213
Fresh fruit intake	BC(Overall)	rs1723625	A	C	-0.00566984	0.001236	4.5e-06	0.572101	1.57393e-05	17.0271
Fresh fruit intake	BC(Overall)	rs17238607	A	G	-0.00993025	0.0019939	6.3e-07	0.105257	1.85738e-05	18.2926
Fresh fruit intake	BC(Overall)	rs17258783	T	C	-0.00717343	0.00148477	1.4e-06	0.216246	1.74426e-05	17.7876
Fresh fruit intake	BC(Overall)	rs1746137	T	C	0.00763354	0.00151925	5e-07	0.21745	1.98314e-05	18.8541
Fresh fruit intake	BC(Overall)	rs1866823	A	G	0.00743079	0.0012406	2.1e-09	0.544469	2.73899e-05	22.2288
Fresh fruit intake	BC(Overall)	rs1916383	T	C	0.00596971	0.00123831	1.4e-06	0.448836	1.76321e-05	17.8722
Fresh fruit intake	BC(Overall)	rs1964272	A	G	0.00830429	0.00122265	1.1e-11	0.48389	3.44448e-05	25.3788
Fresh fruit intake	BC(Overall)	rs2042464	T	A	0.0089861	0.00172779	2e-07	0.151073	2.07124e-05	19.2474
Fresh fruit intake	BC(Overall)	rs2093654	G	A	0.00712915	0.00125874	1.5e-08	0.388133	2.41403e-05	20.7779
Fresh fruit intake	BC(Overall)	rs2143081	A	G	0.00832073	0.00122891	1.3e-11	0.539822	3.43977e-05	25.3577
Fresh fruit intake	BC(Overall)	rs216526	G	A	-0.00602046	0.00124386	1.3e-06	0.408712	1.75189e-05	17.8216
Fresh fruit intake	BC(Overall)	rs2189620	C	T	-0.00633725	0.00131044	1.3e-06	0.681362	1.74384e-05	17.7857
Fresh fruit intake	BC(Overall)	rs2254860	G	A	-0.00684852	0.0013374	3e-07	0.297893	1.96195e-05	18.7595
Fresh fruit intake	BC(Overall)	rs2425840	C	A	0.00653474	0.001245	1.5e-07	0.409513	2.06521e-05	19.2205
Fresh fruit intake	BC(Overall)	rs2472297	T	C	-0.00722295	0.00138628	1.9e-07	0.261409	2.01458e-05	18.9945
Fresh fruit intake	BC(Overall)	rs2609858	A	G	0.00763016	0.00161533	2.3e-06	0.174288	1.67569e-05	17.4814
Fresh fruit intake	BC(Overall)	rs2790688	T	C	0.0114466	0.00169613	1.5e-11	0.154068	3.41532e-05	25.2485
Fresh fruit intake	BC(Overall)	rs28479795	T	C	0.0112324	0.00147345	2.5e-14	0.221473	4.3508e-05	29.4254
Fresh fruit intake	BC(Overall)	rs2899700	G	A	-0.0131798	0.0027	1.1e-06	0.946125	1.77086e-05	17.9063
Fresh fruit intake	BC(Overall)	rs3110611	T	C	0.00931659	0.00200985	3.6e-06	0.103016	1.60411e-05	17.1618
Fresh fruit intake	BC(Overall)	rs329274	G	A	0.0068183	0.00122813	2.8e-08	0.485636	2.32254e-05	20.3695
Fresh fruit intake	BC(Overall)	rs34162196	T	C	-0.0181417	0.0020297	4e-19	0.1008	5.96627e-05	36.6386
Fresh fruit intake	BC(Overall)	rs34627141	T	C	0.00644093	0.00127627	4.5e-07	0.355207	1.90033e-05	18.4844
Fresh fruit intake	BC(Overall)	rs3752712	A	G	0.00631432	0.00124545	4e-07	0.404613	1.92098e-05	18.5766
Fresh fruit intake	BC(Overall)	rs3768380	G	A	0.0072029	0.00156835	4.4e-06	0.18709	1.57811e-05	17.0457
Fresh fruit intake	BC(Overall)	rs3806137	G	A	0.00605545	0.00129655	3e-06	0.333556	1.63025e-05	17.2786
Fresh fruit intake	BC(Overall)	rs387722	T	C	0.00607555	0.00125166	1.2e-06	0.600678	1.77079e-05	17.906
Fresh fruit intake	BC(Overall)	rs4302893	A	G	0.00738857	0.00129959	1.3e-08	0.334189	2.42937e-05	20.8464
Fresh fruit intake	BC(Overall)	rs4513099	G	A	0.00597004	0.00127167	2.7e-06	0.377012	1.67425e-05	17.475
Fresh fruit intake	BC(Overall)	rs4583602	A	G	0.00626156	0.00123707	4.2e-07	0.439824	1.93196e-05	18.6256
Fresh fruit intake	BC(Overall)	rs4585695	C	T	0.00646929	0.00123152	1.5e-07	0.43752	2.05991e-05	19.1969
Fresh fruit intake	BC(Overall)	rs4707358	A	G	-0.00647169	0.00122194	1.2e-07	0.527429	2.08784e-05	19.3215
Fresh fruit intake	BC(Overall)	rs4708180	A	G	-0.00641588	0.001228	1.7e-07	0.541618	2.04392e-05	19.1255
Fresh fruit intake	BC(Overall)	rs4863749	G	T	-0.00610667	0.00123035	6.9e-07	0.542547	1.85107e-05	18.2644
Fresh fruit intake	BC(Overall)	rs4870866	T	C	0.00898489	0.00194457	3.8e-06	0.116007	1.65573e-05	17.3923
Fresh fruit intake	BC(Overall)	rs4953150	T	C	-0.00843921	0.00129268	6.6e-11	0.344088	3.21476e-05	24.3531
Fresh fruit intake	BC(Overall)	rs55860703	G	T	-0.00952714	0.00206881	4.1e-06	0.097892	1.6031e-05	17.1573
Fresh fruit intake	BC(Overall)	rs559734	C	G	0.00776806	0.00136078	1.1e-08	0.711817	2.47566e-05	21.0531
Fresh fruit intake	BC(Overall)	rs56013513	C	T	0.0118424	0.00232024	3.3e-07	0.075266	1.9522e-05	18.716
Fresh fruit intake	BC(Overall)	rs56016114	C	A	-0.0319764	0.00657193	1.1e-06	0.009136	1.85123e-05	18.2651
Fresh fruit intake	BC(Overall)	rs5749227	G	A	-0.00766526	0.00142737	7.9e-08	0.755793	2.16893e-05	19.6836
Fresh fruit intake	BC(Overall)	rs586346	C	T	-0.0069217	0.00126583	4.5e-08	0.635353	2.21995e-05	19.9114
Fresh fruit intake	BC(Overall)	rs60452247	A	G	0.00796969	0.00126932	3.4e-10	0.363079	2.93765e-05	23.1158
Fresh fruit intake	BC(Overall)	rs6062322	T	A	0.00721338	0.00157322	4.5e-06	0.188541	1.59214e-05	17.1084
Fresh fruit intake	BC(Overall)	rs6137015	A	G	-0.00632202	0.00122832	2.6e-07	0.524952	1.99342e-05	18.9
Fresh fruit intake	BC(Overall)	rs62109907	T	C	0.0148315	0.00324738	4.9e-06	0.036739	1.55694e-05	16.9512
Fresh fruit intake	BC(Overall)	rs62334820	T	C	-0.00700951	0.0015279	4.5e-06	0.201276	1.57977e-05	17.0532
Fresh fruit intake	BC(Overall)	rs62420599	C	T	-0.00651742	0.00122015	9.2e-08	0.504774	2.12364e-05	19.4814
Fresh fruit intake	BC(Overall)	rs642544	G	T	0.00575479	0.00125099	4.2e-06	0.414008	1.6069e-05	17.1743
Fresh fruit intake	BC(Overall)	rs6475724	T	C	0.00772163	0.00137406	1.9e-08	0.727296	2.36511e-05	20.5595
Fresh fruit intake	BC(Overall)	rs6477901	T	C	-0.00768593	0.00147438	1.9e-07	0.779056	2.03364e-05	19.0796
Fresh fruit intake	BC(Overall)	rs67056409	G	A	-0.00739152	0.00158967	3.3e-06	0.19123	1.68997e-05	17.5452
Fresh fruit intake	BC(Overall)	rs67250895	G	A	-0.0084624	0.00170676	7.1e-07	0.154527	1.8712e-05	18.3543
Fresh fruit intake	BC(Overall)	rs6758494	C	T	0.00888513	0.00181982	1e-06	0.128824	1.77199e-05	17.9113
Fresh fruit intake	BC(Overall)	rs67667422	G	T	-0.00598296	0.00127912	2.9e-06	0.35472	1.63869e-05	17.3162
Fresh fruit intake	BC(Overall)	rs6926543	T	G	0.00586428	0.00128509	5e-06	0.630919	1.6016e-05	17.1506
Fresh fruit intake	BC(Overall)	rs7014421	G	T	0.0059368	0.00126569	2.7e-06	0.371866	1.64655e-05	17.3513
Fresh fruit intake	BC(Overall)	rs7124442	T	C	-0.00600473	0.00130784	4.4e-06	0.678983	1.57182e-05	17.0177
Fresh fruit intake	BC(Overall)	rs71320537	T	C	0.0100557	0.00214064	2.6e-06	0.086659	1.60067e-05	17.1465
Fresh fruit intake	BC(Overall)	rs71386977	C	G	0.0100607	0.00178024	1.6e-08	0.137822	2.40548e-05	20.7398
Fresh fruit intake	BC(Overall)	rs7256200	T	G	0.00874374	0.00184091	2e-06	0.126884	1.69396e-05	17.563
Fresh fruit intake	BC(Overall)	rs739320	C	T	-0.00899731	0.00127708	1.9e-12	0.60575	3.86652e-05	27.2631
Fresh fruit intake	BC(Overall)	rs74976306	A	G	-0.0122865	0.00268371	4.7e-06	0.057956	1.64837e-05	17.3595
Fresh fruit intake	BC(Overall)	rs7554485	C	T	-0.00801014	0.00125414	1.7e-10	0.611539	3.04847e-05	23.6106
Fresh fruit intake	BC(Overall)	rs7555067	T	C	0.00577955	0.00122836	2.5e-06	0.451059	1.65416e-05	17.3853
Fresh fruit intake	BC(Overall)	rs7579662	A	G	-0.00591083	0.00125421	2.4e-06	0.392575	1.66626e-05	17.4393
Fresh fruit intake	BC(Overall)	rs7703932	T	C	-0.00576991	0.00122472	2.5e-06	0.477698	1.66128e-05	17.4171
Fresh fruit intake	BC(Overall)	rs7778914	A	G	0.0100477	0.00202158	6.7e-07	0.894901	1.89905e-05	18.4787
Fresh fruit intake	BC(Overall)	rs7818437	C	T	-0.00804815	0.00145251	3e-08	0.235903	2.33509e-05	20.4255
Fresh fruit intake	BC(Overall)	rs7864529	C	A	-0.00586687	0.0012669	3.6e-06	0.632723	1.59974e-05	17.1423
Fresh fruit intake	BC(Overall)	rs7869969	G	A	0.00756738	0.00129919	5.7e-09	0.330836	2.53552e-05	21.3204
Fresh fruit intake	BC(Overall)	rs7982441	C	T	-0.00841258	0.00137614	9.8e-10	0.731883	2.7775e-05	22.4008
Fresh fruit intake	BC(Overall)	rs8095324	G	A	-0.00694613	0.00124903	2.7e-08	0.404041	2.32358e-05	20.3741
Fresh fruit intake	BC(Overall)	rs8132845	T	A	-0.0115972	0.00217511	9.7e-08	0.087479	2.14725e-05	19.5868
Fresh fruit intake	BC(Overall)	rs817223	C	T	-0.00726908	0.00122339	2.8e-09	0.481314	2.63829e-05	21.7792
Fresh fruit intake	BC(Overall)	rs862227	G	A	-0.0101452	0.00122398	1.1e-16	0.457858	5.1097e-05	32.8139
Fresh fruit intake	BC(Overall)	rs898751	T	C	-0.00581367	0.00122272	2e-06	0.492903	1.6896e-05	17.5435
Fresh fruit intake	BC(Overall)	rs9347904	T	C	0.0063478	0.00126956	5.7e-07	0.365011	1.86788e-05	18.3395
Fresh fruit intake	BC(Overall)	rs938914	C	T	0.0061791	0.00122746	4.8e-07	0.455807	1.89415e-05	18.4568
Fresh fruit intake	BC(Overall)	rs9517948	T	C	0.00695315	0.00123287	1.7e-08	0.451352	2.39443e-05	20.6904
Fresh fruit intake	BC(Overall)	rs9635715	C	T	0.00663438	0.00123314	7.4e-08	0.4493	2.17812e-05	19.7247
Fresh fruit intake	BC(Overall)	rs9919429	G	A	-0.00672322	0.00122289	3.8e-08	0.486008	2.25831e-05	20.0827
Fresh fruit intake	BC(Overall)	rs994270	G	C	0.0132585	0.00144389	4.2e-20	0.235126	6.3228e-05	38.2306
Average weekly beer plus cider intake	BC(Overall)	rs10446741	A	C	-0.00867323	0.00175912	8.2e-07	0.387246	3.56997e-05	21.6968
Average weekly beer plus cider intake	BC(Overall)	rs1057868	T	C	-0.00968747	0.00189103	3e-07	0.285019	3.82489e-05	22.532
Average weekly beer plus cider intake	BC(Overall)	rs10812752	G	A	-0.0079473	0.00171084	3.4e-06	0.488752	3.15638e-05	20.3416
Average weekly beer plus cider intake	BC(Overall)	rs10822159	T	C	-0.0119112	0.00173385	6.4e-12	0.417863	6.9024e-05	32.616
Average weekly beer plus cider intake	BC(Overall)	rs10894670	A	C	-0.00904955	0.0017223	1.5e-07	0.551121	4.05191e-05	23.2759
Average weekly beer plus cider intake	BC(Overall)	rs10915840	A	G	-0.00966922	0.00192836	5.3e-07	0.273467	3.71512e-05	22.1724
Average weekly beer plus cider intake	BC(Overall)	rs10985396	G	A	-0.0089491	0.0017366	2.6e-07	0.579273	3.90366e-05	22.7902
Average weekly beer plus cider intake	BC(Overall)	rs112311367	G	C	-0.0353819	0.00709675	6.2e-07	0.016109	3.96833e-05	23.002
Average weekly beer plus cider intake	BC(Overall)	rs113405475	T	C	0.00902733	0.00191041	2.3e-06	0.28279	3.30567e-05	20.8308
Average weekly beer plus cider intake	BC(Overall)	rs113589940	T	C	-0.0486615	0.0103271	2.5e-06	0.007402	3.47955e-05	21.4005
Average weekly beer plus cider intake	BC(Overall)	rs114185195	T	C	-0.0405595	0.00788442	2.7e-07	0.011876	3.86097e-05	22.6503
Average weekly beer plus cider intake	BC(Overall)	rs11704314	G	A	0.0103457	0.00219673	2.5e-06	0.190333	3.29891e-05	20.8086
Average weekly beer plus cider intake	BC(Overall)	rs11987695	C	T	0.0101183	0.00201728	5.3e-07	0.764438	3.68717e-05	22.0808
Average weekly beer plus cider intake	BC(Overall)	rs12046000	T	G	-0.0136389	0.00172363	2.5e-15	0.447325	9.19775e-05	40.1375
Average weekly beer plus cider intake	BC(Overall)	rs12065191	C	T	-0.00966807	0.00194346	6.5e-07	0.269303	3.67865e-05	22.0529
Average weekly beer plus cider intake	BC(Overall)	rs12135360	T	G	-0.00975357	0.00172435	1.5e-08	0.563024	4.68103e-05	25.3373
Average weekly beer plus cider intake	BC(Overall)	rs1229984	C	T	0.0482163	0.00558483	6e-18	0.976527	0.000106579	44.9223
Average weekly beer plus cider intake	BC(Overall)	rs12469557	T	C	0.00886808	0.00176032	4.7e-07	0.605419	3.75735e-05	22.3107
Average weekly beer plus cider intake	BC(Overall)	rs12513581	C	T	-0.0110019	0.00171278	1.3e-10	0.479763	6.04218e-05	29.7973
Average weekly beer plus cider intake	BC(Overall)	rs12596385	T	C	0.00838307	0.0017558	1.8e-06	0.491275	3.51272e-05	21.5092
Average weekly beer plus cider intake	BC(Overall)	rs1283208	G	A	0.0086214	0.00182259	2.2e-06	0.329448	3.28401e-05	20.7598
Average weekly beer plus cider intake	BC(Overall)	rs13130794	C	T	-0.0119638	0.00177878	1.7e-11	0.368294	6.66006e-05	31.8219
Average weekly beer plus cider intake	BC(Overall)	rs1317930	G	A	0.00886418	0.00192708	4.2e-06	0.730582	3.09316e-05	20.1345
Average weekly beer plus cider intake	BC(Overall)	rs13184589	T	G	0.00887978	0.00180158	8.3e-07	0.658058	3.54855e-05	21.6266
Average weekly beer plus cider intake	BC(Overall)	rs13281899	G	C	-0.0311846	0.00602456	2.3e-07	0.021014	4.00125e-05	23.1099
Average weekly beer plus cider intake	BC(Overall)	rs1387695	G	T	0.00996378	0.00173417	9.2e-09	0.574976	4.85223e-05	25.8982
Average weekly beer plus cider intake	BC(Overall)	rs140525222	T	G	0.0334472	0.00720246	3.4e-06	0.015747	3.4678e-05	21.362
Average weekly beer plus cider intake	BC(Overall)	rs141265162	A	G	-0.0147506	0.00308058	1.7e-06	0.084208	3.35583e-05	20.9951
Average weekly beer plus cider intake	BC(Overall)	rs141983215	A	G	0.014414	0.00302647	1.9e-06	0.098744	3.69792e-05	22.116
Average weekly beer plus cider intake	BC(Overall)	rs143223375	G	C	-0.0265688	0.00476237	2.4e-08	0.035331	4.81181e-05	25.7658
Average weekly beer plus cider intake	BC(Overall)	rs149738491	A	C	0.0375376	0.00740683	4e-07	0.014201	3.94521e-05	22.9263
Average weekly beer plus cider intake	BC(Overall)	rs1514245	T	C	0.00906048	0.00198125	4.8e-06	0.248906	3.06946e-05	20.0568
Average weekly beer plus cider intake	BC(Overall)	rs1520929	C	T	0.0119855	0.00172587	3.8e-12	0.448901	7.10759e-05	33.2884
Average weekly beer plus cider intake	BC(Overall)	rs1531772	T	C	0.00815711	0.00173701	2.7e-06	0.590333	3.21833e-05	20.5446
Average weekly beer plus cider intake	BC(Overall)	rs17478208	A	G	-0.015081	0.0031223	1.4e-06	0.0823	3.43551e-05	21.2562
Average weekly beer plus cider intake	BC(Overall)	rs1940709	A	G	0.00922295	0.00197229	2.9e-06	0.252407	3.21023e-05	20.5181
Average weekly beer plus cider intake	BC(Overall)	rs1986421	A	G	-0.00985675	0.00193701	3.6e-07	0.264016	3.77569e-05	22.3708
Average weekly beer plus cider intake	BC(Overall)	rs2072467	C	T	-0.0178795	0.00373193	1.7e-06	0.055633	3.35903e-05	21.0056
Average weekly beer plus cider intake	BC(Overall)	rs2472297	T	C	-0.0100381	0.00193578	2.2e-07	0.26327	3.90879e-05	22.807
Average weekly beer plus cider intake	BC(Overall)	rs2533273	A	C	0.0110845	0.00171533	1e-10	0.485739	6.13831e-05	30.1123
Average weekly beer plus cider intake	BC(Overall)	rs28478711	G	A	-0.00953361	0.0017265	3.4e-08	0.475331	4.53342e-05	24.8536
Average weekly beer plus cider intake	BC(Overall)	rs2857960	A	C	0.0082429	0.00173071	1.9e-06	0.581801	3.30634e-05	20.833
Average weekly beer plus cider intake	BC(Overall)	rs2883059	C	T	0.0116948	0.00172733	1.3e-11	0.425071	6.68484e-05	31.9032
Average weekly beer plus cider intake	BC(Overall)	rs28929474	T	C	-0.029464	0.00619354	2e-06	0.019443	3.31016e-05	20.8455
Average weekly beer plus cider intake	BC(Overall)	rs308818	A	G	0.00785068	0.00171974	5e-06	0.542359	3.05954e-05	20.0243
Average weekly beer plus cider intake	BC(Overall)	rs34178057	C	A	0.0165482	0.00286516	7.7e-09	0.099089	4.88921e-05	26.0194
Average weekly beer plus cider intake	BC(Overall)	rs34253250	T	A	0.010039	0.00213339	2.5e-06	0.213729	3.38725e-05	21.0981
Average weekly beer plus cider intake	BC(Overall)	rs35528430	A	G	0.0127	0.00277532	4.7e-06	0.108754	3.12666e-05	20.2442
Average weekly beer plus cider intake	BC(Overall)	rs35782576	C	A	-0.0106605	0.00214667	6.8e-07	0.196877	3.59387e-05	21.7751
Average weekly beer plus cider intake	BC(Overall)	rs36029218	T	A	-0.010652	0.00212383	5.3e-07	0.20153	3.65166e-05	21.9645
Average weekly beer plus cider intake	BC(Overall)	rs373687	C	T	0.009015	0.00179002	4.7e-07	0.359641	3.7433e-05	22.2647
Average weekly beer plus cider intake	BC(Overall)	rs4284036	A	G	0.00871235	0.00174992	6.4e-07	0.391291	3.61585e-05	21.8471
Average weekly beer plus cider intake	BC(Overall)	rs4401286	C	T	-0.00796277	0.0017424	4.9e-06	0.449992	3.13857e-05	20.2833
Average weekly beer plus cider intake	BC(Overall)	rs4516525	A	G	0.0124909	0.00269589	3.6e-06	0.120105	3.29769e-05	20.8046
Average weekly beer plus cider intake	BC(Overall)	rs4648561	C	T	-0.010456	0.00200356	1.8e-07	0.754393	4.05135e-05	23.274
Average weekly beer plus cider intake	BC(Overall)	rs4675250	G	A	-0.00806141	0.00176358	4.9e-06	0.384393	3.07561e-05	20.077
Average weekly beer plus cider intake	BC(Overall)	rs4688917	G	A	0.00849484	0.00173164	9.3e-07	0.555796	3.56318e-05	21.6745
Average weekly beer plus cider intake	BC(Overall)	rs476849	A	G	-0.00857365	0.00172147	6.3e-07	0.461181	3.65322e-05	21.9696
Average weekly beer plus cider intake	BC(Overall)	rs4782699	A	T	0.00888729	0.00178814	6.7e-07	0.354697	3.61568e-05	21.8466
Average weekly beer plus cider intake	BC(Overall)	rs4797776	G	T	-0.0104718	0.00222949	2.6e-06	0.182733	3.27532e-05	20.7313
Average weekly beer plus cider intake	BC(Overall)	rs4812281	T	C	-0.00919097	0.00195715	2.7e-06	0.742013	3.23416e-05	20.5965
Average weekly beer plus cider intake	BC(Overall)	rs4869870	G	A	0.0126291	0.00257128	9e-07	0.12822	3.56564e-05	21.6826
Average weekly beer plus cider intake	BC(Overall)	rs493024	T	C	0.00852267	0.00176938	1.5e-06	0.375854	3.4079e-05	21.1657
Average weekly beer plus cider intake	BC(Overall)	rs4953150	T	C	0.0105379	0.00180582	5.4e-09	0.345817	5.02439e-05	26.4624
Average weekly beer plus cider intake	BC(Overall)	rs4984738	G	A	0.00837577	0.001816	4e-06	0.332401	3.11356e-05	20.2013
Average weekly beer plus cider intake	BC(Overall)	rs55747330	T	C	0.0127095	0.00253068	5.1e-07	0.132952	3.72413e-05	22.2019
Average weekly beer plus cider intake	BC(Overall)	rs56355243	T	C	-0.00894259	0.00179618	6.4e-07	0.360062	3.68529e-05	22.0746
Average weekly beer plus cider intake	BC(Overall)	rs57994172	A	T	-0.0146062	0.00263074	2.8e-08	0.125767	4.69136e-05	25.3711
Average weekly beer plus cider intake	BC(Overall)	rs6020572	A	G	-0.00863391	0.00171531	4.8e-07	0.47033	3.7141e-05	22.169
Average weekly beer plus cider intake	BC(Overall)	rs6044117	A	G	0.00828641	0.00171993	1.5e-06	0.535883	3.41555e-05	21.1908
Average weekly beer plus cider intake	BC(Overall)	rs61950313	G	A	-0.0120461	0.00248546	1.3e-06	0.140082	3.49593e-05	21.4542
Average weekly beer plus cider intake	BC(Overall)	rs62133869	A	G	-0.0299776	0.00633396	2.2e-06	0.018561	3.27407e-05	20.7273
Average weekly beer plus cider intake	BC(Overall)	rs6534338	C	T	0.00895978	0.00188278	1.9e-06	0.703415	3.34954e-05	20.9745
Average weekly beer plus cider intake	BC(Overall)	rs681411	C	T	-0.00817474	0.00179128	5e-06	0.353233	3.05342e-05	20.0043
Average weekly beer plus cider intake	BC(Overall)	rs6894360	T	C	0.00971886	0.00181915	9.2e-08	0.334866	4.20766e-05	23.7862
Average weekly beer plus cider intake	BC(Overall)	rs6968865	T	A	-0.00937184	0.00175242	8.9e-08	0.627861	4.10439e-05	23.4478
Average weekly beer plus cider intake	BC(Overall)	rs7108260	C	T	-0.00876002	0.00172127	3.6e-07	0.557952	3.78535e-05	22.4025
Average weekly beer plus cider intake	BC(Overall)	rs722826	A	G	0.0104654	0.00222741	2.6e-06	0.178855	3.21709e-05	20.5405
Average weekly beer plus cider intake	BC(Overall)	rs72681845	T	G	-0.0202572	0.00397412	3.4e-07	0.04992	3.89245e-05	22.7534
Average weekly beer plus cider intake	BC(Overall)	rs72792185	T	C	-0.0156117	0.00339522	4.3e-06	0.067955	3.08737e-05	20.1155
Average weekly beer plus cider intake	BC(Overall)	rs72822618	T	G	-0.0134351	0.00292967	4.5e-06	0.094641	3.09323e-05	20.1347
Average weekly beer plus cider intake	BC(Overall)	rs7334960	G	A	0.00807217	0.00174147	3.6e-06	0.416792	3.16777e-05	20.379
Average weekly beer plus cider intake	BC(Overall)	rs75413320	C	T	0.0165527	0.00276055	2e-09	0.108113	5.28391e-05	27.3127
Average weekly beer plus cider intake	BC(Overall)	rs76472635	T	C	-0.0326207	0.0069503	2.7e-06	0.016779	3.51102e-05	21.5036
Average weekly beer plus cider intake	BC(Overall)	rs7683596	G	T	0.00826628	0.00172273	1.6e-06	0.438542	3.36495e-05	21.025
Average weekly beer plus cider intake	BC(Overall)	rs77373770	A	G	0.0155403	0.00336882	4e-06	0.070213	3.15319e-05	20.3312
Average weekly beer plus cider intake	BC(Overall)	rs7851830	G	A	-0.0132899	0.00201723	4.5e-11	0.234411	6.33938e-05	30.7712
Average weekly beer plus cider intake	BC(Overall)	rs79084783	A	G	0.0257593	0.00530548	1.2e-06	0.027314	3.52579e-05	21.552
Average weekly beer plus cider intake	BC(Overall)	rs7916324	A	G	0.00875865	0.00186644	2.7e-06	0.309177	3.27701e-05	20.7369
Average weekly beer plus cider intake	BC(Overall)	rs8014408	C	A	0.00920416	0.00186221	7.7e-07	0.320732	3.69132e-05	22.0944
Average weekly beer plus cider intake	BC(Overall)	rs8044722	T	G	-0.0100128	0.00176015	1.3e-08	0.378845	4.71849e-05	25.46
Average weekly beer plus cider intake	BC(Overall)	rs9570964	C	T	-0.0108999	0.00219732	7e-07	0.198898	3.78611e-05	22.405
Average weekly beer plus cider intake	BC(Overall)	rs9777444	G	A	0.00978482	0.00211704	3.8e-06	0.795394	3.11628e-05	20.2102
Average weekly beer plus cider intake	BC(Overall)	rs9789512	G	T	-0.0096243	0.00201519	1.8e-06	0.241199	3.39056e-05	21.1089
Average weekly beer plus cider intake	BC(Overall)	rs9812513	A	T	0.00936335	0.0018049	2.1e-07	0.340841	3.93944e-05	22.9074
Average weekly beer plus cider intake	BC(Overall)	rs9824301	C	A	-0.0103056	0.00179806	1e-08	0.35117	4.83977e-05	25.8574
Coffee intake	BC(Overall)	rs10053913	G	A	0.00835702	0.0016954	8.3e-07	0.35574	3.2013e-05	23.7295
Coffee intake	BC(Overall)	rs10193706	C	A	0.00814937	0.00162375	5.2e-07	0.523265	3.31342e-05	24.2103
Coffee intake	BC(Overall)	rs10500356	C	T	0.00786905	0.00162917	1.4e-06	0.441636	3.05391e-05	23.0973
Coffee intake	BC(Overall)	rs1057868	T	C	0.0199509	0.00178517	5.4e-29	0.284986	0.000162216	79.5788
Coffee intake	BC(Overall)	rs10938398	A	G	0.00752073	0.00163313	4.1e-06	0.43387	2.7786e-05	21.9166
Coffee intake	BC(Overall)	rs10992783	T	C	-0.00762258	0.00163964	3.3e-06	0.418651	2.82828e-05	22.1297
Coffee intake	BC(Overall)	rs11032480	G	C	0.00830272	0.00174659	2e-06	0.691716	2.94002e-05	22.6089
Coffee intake	BC(Overall)	rs11206378	A	G	0.00794074	0.00168534	2.5e-06	0.644433	2.88969e-05	22.393
Coffee intake	BC(Overall)	rs11236225	G	A	-0.0102005	0.00204207	5.9e-07	0.201949	3.35386e-05	24.3838
Coffee intake	BC(Overall)	rs11678584	T	A	0.0125477	0.00233576	7.8e-08	0.139373	3.77704e-05	26.1988
Coffee intake	BC(Overall)	rs116814395	A	T	-0.0282869	0.00616333	4.4e-06	0.020339	3.18864e-05	23.6752
Coffee intake	BC(Overall)	rs117514553	G	A	0.0224116	0.00479584	3e-06	0.029348	2.86166e-05	22.2728
Coffee intake	BC(Overall)	rs117810762	A	G	0.0359086	0.00617871	6.2e-09	0.017881	4.5288e-05	29.423
Coffee intake	BC(Overall)	rs117968677	A	G	-0.0310299	0.00551601	1.9e-08	0.024207	4.54872e-05	29.5084
Coffee intake	BC(Overall)	rs1182580	T	C	0.00792474	0.00161892	9.8e-07	0.473557	3.13129e-05	23.4292
Coffee intake	BC(Overall)	rs12514566	A	G	-0.0113972	0.00170562	2.4e-11	0.337107	5.80547e-05	34.8987
Coffee intake	BC(Overall)	rs12604773	G	A	-0.0086196	0.00170546	4.3e-07	0.662603	3.32199e-05	24.2471
Coffee intake	BC(Overall)	rs12649199	A	G	-0.00844732	0.00179152	2.4e-06	0.284214	2.90333e-05	22.4515
Coffee intake	BC(Overall)	rs12930957	C	T	0.00824709	0.00168174	9.4e-07	0.641842	3.12705e-05	23.411
Coffee intake	BC(Overall)	rs12989746	T	G	0.01035	0.00186429	2.8e-08	0.249928	4.01632e-05	27.225
Coffee intake	BC(Overall)	rs13054099	C	T	-0.0107777	0.00183597	4.3e-09	0.261004	4.48096e-05	29.2178
Coffee intake	BC(Overall)	rs13096450	G	A	-0.0116006	0.00242354	1.7e-06	0.128084	3.0058e-05	22.891
Coffee intake	BC(Overall)	rs13163336	A	C	0.0149472	0.00221005	1.3e-11	0.15761	5.93262e-05	35.444
Coffee intake	BC(Overall)	rs13378240	T	A	-0.00868802	0.00177269	9.5e-07	0.293173	3.1283e-05	23.4164
Coffee intake	BC(Overall)	rs13378244	A	G	0.00789038	0.00163912	1.5e-06	0.41927	3.03175e-05	23.0023
Coffee intake	BC(Overall)	rs1338549	G	T	-0.00945121	0.0016218	5.6e-09	0.533932	4.4457e-05	29.0666
Coffee intake	BC(Overall)	rs13437947	A	G	0.010406	0.00221371	2.6e-06	0.158042	2.88178e-05	22.3591
Coffee intake	BC(Overall)	rs144620429	T	C	0.0132433	0.00281067	2.5e-06	0.091272	2.90934e-05	22.4773
Coffee intake	BC(Overall)	rs1447365	G	A	0.00831566	0.00171687	1.3e-06	0.668261	3.06596e-05	23.149
Coffee intake	BC(Overall)	rs1527961	C	T	-0.0133431	0.00236585	1.7e-08	0.1349	4.15549e-05	27.8219
Coffee intake	BC(Overall)	rs16930598	A	G	-0.0187189	0.0040086	3e-06	0.04291	2.87807e-05	22.3432
Coffee intake	BC(Overall)	rs17144566	T	C	-0.0108784	0.00203021	8.4e-08	0.19648	3.73659e-05	26.0253
Coffee intake	BC(Overall)	rs17842490	G	A	-0.0451683	0.00680848	3.3e-11	0.014248	5.73085e-05	34.5786
Coffee intake	BC(Overall)	rs1942965	C	T	-0.00890339	0.00161917	3.8e-08	0.504585	3.96318e-05	26.9971
Coffee intake	BC(Overall)	rs2126069	T	C	0.00883536	0.00162571	5.5e-08	0.484986	3.89966e-05	26.7247
Coffee intake	BC(Overall)	rs2189234	G	T	0.00998689	0.00166052	1.8e-09	0.617795	4.71011e-05	30.2006
Coffee intake	BC(Overall)	rs2350804	T	C	-0.00893604	0.00183257	1.1e-06	0.72614	3.17592e-05	23.6206
Coffee intake	BC(Overall)	rs2372891	A	T	0.00931952	0.00193488	1.5e-06	0.227749	3.05515e-05	23.1026
Coffee intake	BC(Overall)	rs2373834	G	A	-0.00935074	0.00203957	4.5e-06	0.805342	2.74141e-05	21.7571
Coffee intake	BC(Overall)	rs2400677	C	T	-0.00828484	0.00163355	3.9e-07	0.574294	3.35616e-05	24.3936
Coffee intake	BC(Overall)	rs2465037	A	C	-0.0106317	0.00170743	4.8e-10	0.343017	5.09454e-05	31.8495
[truncated: 1,617 more rows]

## Sheet: S30
Supplementary Table S30. Genetic instruments for 45 diet habbits and BC(ER+) used in the MR analyses.
Exposure	Outcome	SNP	EA	OA	Beta	SE	P-value	EAF	R2	F
Age when last ate meat	BC(ER+)	rs114207391	G	T	-0.120356	0.0256293	2.69998e-06	0.039901	0.00110985	29.1485
Age when last ate meat	BC(ER+)	rs4679571	G	C	0.0808184	0.0162829	6.90001e-07	0.102223	0.00119886	30.6859
Age when last ate meat	BC(ER+)	rs58177533	A	G	-0.066905	0.0145218	4.09996e-06	0.134064	0.00103931	27.9301
Age when last ate meat	BC(ER+)	rs61889198	C	T	0.0860553	0.0182331	2.39999e-06	0.082516	0.0011213	29.3462
Age when last ate meat	BC(ER+)	rs62419352	G	A	-0.155382	0.0315041	8.09991e-07	0.02799	0.00131373	32.6705
Age when last ate meat	BC(ER+)	rs72713137	C	T	-0.0553273	0.0116366	2e-06	0.232316	0.00109187	28.8378
Age when last ate meat	BC(ER+)	rs72850642	A	G	-0.0687512	0.0136804	5e-07	0.161148	0.00127791	32.0517
Age when last ate meat	BC(ER+)	rs73197522	C	T	0.116846	0.0242604	1.5e-06	0.042904	0.00112127	29.3457
Age when last ate meat	BC(ER+)	rs75504236	A	C	-0.0811616	0.0163417	6.80002e-07	0.105601	0.00124432	31.4713
Age when last ate meat	BC(ER+)	rs7735361	C	T	-0.0499678	0.0109416	5e-06	0.291397	0.00103109	27.7882
Age when last ate meat	BC(ER+)	rs79058684	T	C	0.0893743	0.0185082	1.40001e-06	0.077101	0.00113676	29.6132
Average weekly fortified wine intake	BC(ER+)	rs116499549	G	A	0.0314402	0.00563198	2.39999e-08	0.010781	2.1084e-05	16.9064
Average weekly fortified wine intake	BC(ER+)	rs117068887	T	A	0.0383752	0.00744209	2.5e-07	0.006295	1.8424e-05	16.0351
Average weekly fortified wine intake	BC(ER+)	rs117959658	C	T	-0.022868	0.0048666	2.59998e-06	0.014515	1.49608e-05	14.9006
Average weekly fortified wine intake	BC(ER+)	rs12073029	C	T	-0.00540116	0.00117312	4.09996e-06	0.464541	1.45129e-05	14.7539
Average weekly fortified wine intake	BC(ER+)	rs1443543	C	T	-0.00547519	0.00119407	4.49997e-06	0.397285	1.43563e-05	14.7026
Average weekly fortified wine intake	BC(ER+)	rs17022628	C	T	0.0255866	0.00510618	5.39995e-07	0.013599	1.75637e-05	15.7533
Average weekly fortified wine intake	BC(ER+)	rs2103883	G	A	-0.00570091	0.00116828	1.09999e-06	0.455911	1.61238e-05	15.2816
Average weekly fortified wine intake	BC(ER+)	rs243077	G	A	0.00561758	0.00118179	2e-06	0.580375	1.53709e-05	15.035
Average weekly fortified wine intake	BC(ER+)	rs2685536	A	G	-0.00544514	0.00116959	3.2e-06	0.541639	1.4722e-05	14.8224
Average weekly fortified wine intake	BC(ER+)	rs405509	G	T	0.00648936	0.00116418	2.5e-08	0.510151	2.10472e-05	16.8944
Average weekly fortified wine intake	BC(ER+)	rs4599833	A	G	-0.00601272	0.00127342	2.30001e-06	0.704144	1.50631e-05	14.9342
Average weekly fortified wine intake	BC(ER+)	rs4952896	A	G	0.0064028	0.00134454	1.89998e-06	0.746964	1.54972e-05	15.0763
Average weekly fortified wine intake	BC(ER+)	rs58422016	A	G	-0.00619245	0.00130379	2e-06	0.282996	1.55617e-05	15.0975
Average weekly fortified wine intake	BC(ER+)	rs62035537	A	G	-0.00874359	0.00190433	4.39997e-06	0.106191	1.45125e-05	14.7538
Average weekly fortified wine intake	BC(ER+)	rs62380364	A	C	-0.0058022	0.00117418	7.79992e-07	0.455424	1.6699e-05	15.47
Average weekly fortified wine intake	BC(ER+)	rs62388445	T	C	0.00823401	0.00172753	1.89998e-06	0.145162	1.68263e-05	15.5117
Average weekly fortified wine intake	BC(ER+)	rs6571128	A	G	0.00571964	0.00122243	2.90001e-06	0.346121	1.48079e-05	14.8506
Average weekly fortified wine intake	BC(ER+)	rs6706965	G	A	-0.00593349	0.00118474	5.49997e-07	0.573809	1.72196e-05	15.6406
Average weekly fortified wine intake	BC(ER+)	rs72768007	A	C	0.0123805	0.00259285	1.79999e-06	0.05314	1.54246e-05	15.0526
Average weekly fortified wine intake	BC(ER+)	rs73160046	A	G	0.0182176	0.00383347	2e-06	0.023432	1.51888e-05	14.9753
Average weekly fortified wine intake	BC(ER+)	rs77005662	C	T	-0.00964434	0.00196252	8.9e-07	0.098731	1.65532e-05	15.4223
Average weekly fortified wine intake	BC(ER+)	rs9401756	G	A	0.00775597	0.0015578	6.4e-07	0.168941	1.68915e-05	15.5331
Bread intake	BC(ER+)	rs10011481	C	G	0.0147406	0.00310182	2e-06	0.883772	4.46387e-05	30.188
Bread intake	BC(ER+)	rs10201472	G	A	-0.0103928	0.00200649	2.19999e-07	0.435967	5.31194e-05	34.0237
Bread intake	BC(ER+)	rs10211137	C	T	-0.0244893	0.00405915	1.6e-09	0.064479	7.23527e-05	42.7227
Bread intake	BC(ER+)	rs10228671	G	A	0.0091886	0.00199463	4.09996e-06	0.457744	4.19137e-05	28.9556
Bread intake	BC(ER+)	rs10761661	T	C	-0.0114852	0.00200486	1e-08	0.45322	6.53776e-05	39.5679
Bread intake	BC(ER+)	rs10966045	T	C	-0.0114018	0.00231262	8.19993e-07	0.247342	4.8403e-05	31.8905
Bread intake	BC(ER+)	rs11013753	C	A	-0.0131998	0.00263516	5.49997e-07	0.172634	4.97724e-05	32.5099
Bread intake	BC(ER+)	rs111317388	C	A	0.0169094	0.00338458	5.89997e-07	0.098111	5.06008e-05	32.8845
Bread intake	BC(ER+)	rs11133681	C	T	-0.0103397	0.00203807	3.89996e-07	0.597537	5.14205e-05	33.2553
Bread intake	BC(ER+)	rs11204671	C	T	-0.0100703	0.00208392	1.29999e-06	0.648704	4.62205e-05	30.9034
Bread intake	BC(ER+)	rs112611766	T	A	0.0188861	0.0041052	4.20001e-06	0.065513	4.36732e-05	29.7514
Bread intake	BC(ER+)	rs113209191	A	G	-0.0108628	0.00235845	4.09996e-06	0.236027	4.25553e-05	29.2458
Bread intake	BC(ER+)	rs115276619	A	T	-0.0386498	0.00798543	1.29999e-06	0.016825	4.94209e-05	32.3509
Bread intake	BC(ER+)	rs11620650	C	T	-0.0107198	0.00209509	3.09999e-07	0.350869	5.23457e-05	33.6737
Bread intake	BC(ER+)	rs11628639	C	T	-0.013495	0.00232226	6.19998e-09	0.243333	6.70628e-05	40.3301
Bread intake	BC(ER+)	rs116448128	C	T	0.0397295	0.00806245	8.30004e-07	0.016793	5.2123e-05	33.573
Bread intake	BC(ER+)	rs11691161	G	A	-0.0104221	0.00199991	1.89998e-07	0.460712	5.39748e-05	34.4105
Bread intake	BC(ER+)	rs117398588	G	A	-0.0381486	0.00719476	1.09999e-07	0.01948	5.55946e-05	35.1432
Bread intake	BC(ER+)	rs12117826	A	G	-0.0156494	0.0034214	4.79999e-06	0.093533	4.15281e-05	28.7812
Bread intake	BC(ER+)	rs12252672	G	C	-0.0120912	0.0025959	3.2e-06	0.179534	4.30701e-05	29.4786
Bread intake	BC(ER+)	rs12349638	A	G	0.0103486	0.00200099	2.30001e-07	0.547398	5.30656e-05	33.9993
Bread intake	BC(ER+)	rs12510662	A	G	0.00938853	0.00202948	3.69999e-06	0.406796	4.25408e-05	29.2392
Bread intake	BC(ER+)	rs12613918	T	C	0.0135352	0.00294229	4.20001e-06	0.132176	4.20285e-05	29.0075
Bread intake	BC(ER+)	rs13016665	A	C	0.0147544	0.00202829	3.50026e-13	0.423235	0.00010628	58.0688
Bread intake	BC(ER+)	rs13023099	A	C	-0.0114708	0.00202287	1.40001e-08	0.571784	6.44336e-05	39.1409
Bread intake	BC(ER+)	rs13078091	T	C	0.00976297	0.0021047	3.50002e-06	0.649175	4.34156e-05	29.6349
Bread intake	BC(ER+)	rs13131626	A	G	0.00966158	0.00200161	1.40001e-06	0.452824	4.62576e-05	30.9202
Bread intake	BC(ER+)	rs13277520	G	C	-0.0137622	0.002709	3.79997e-07	0.161851	5.13857e-05	33.2396
Bread intake	BC(ER+)	rs144281439	C	T	0.0259719	0.00536698	1.29999e-06	0.035912	4.67083e-05	31.1241
Bread intake	BC(ER+)	rs146642700	A	T	-0.0477258	0.00976266	1e-06	0.011342	5.10825e-05	33.1024
Bread intake	BC(ER+)	rs1492988	G	C	0.0115447	0.00203549	1.40001e-08	0.599095	6.40225e-05	38.955
Bread intake	BC(ER+)	rs1566029	C	T	0.00955771	0.00199869	1.7e-06	0.538226	4.54079e-05	30.5359
Bread intake	BC(ER+)	rs16938253	G	A	-0.0120739	0.00245833	8.99995e-07	0.206504	4.77747e-05	31.6064
Bread intake	BC(ER+)	rs16958397	G	C	-0.0147882	0.00275489	8e-08	0.156901	5.78582e-05	36.167
Bread intake	BC(ER+)	rs17083079	A	G	0.0301138	0.00467938	1.2e-10	0.047423	8.19314e-05	47.0552
Bread intake	BC(ER+)	rs17332107	G	A	-0.0112511	0.00217274	2.19999e-07	0.298014	5.29645e-05	33.9536
Bread intake	BC(ER+)	rs17693403	A	G	0.00975021	0.00209652	3.29997e-06	0.343886	4.28995e-05	29.4014
Bread intake	BC(ER+)	rs1840339	T	G	0.0104181	0.00214048	1.09999e-06	0.683162	4.69859e-05	31.2496
Bread intake	BC(ER+)	rs1884010	G	A	-0.00986754	0.00203272	1.2e-06	0.558992	4.80065e-05	31.7112
Bread intake	BC(ER+)	rs192358911	C	G	-0.0377184	0.00734749	2.80001e-07	0.019677	5.48864e-05	34.8229
Bread intake	BC(ER+)	rs1940033	T	C	-0.011079	0.00202843	4.70002e-08	0.592727	5.92613e-05	36.8016
Bread intake	BC(ER+)	rs198167	C	A	-0.0105407	0.00216899	1.2e-06	0.699705	4.66909e-05	31.1162
Bread intake	BC(ER+)	rs1994315	C	T	-0.0168239	0.00214445	4.30031e-15	0.685162	0.000122114	65.2306
Bread intake	BC(ER+)	rs2068650	C	A	-0.013938	0.00199929	3.10027e-12	0.472074	9.68309e-05	53.7945
Bread intake	BC(ER+)	rs2089848	G	A	-0.0129535	0.00277994	3.2e-06	0.150303	4.28584e-05	29.3829
Bread intake	BC(ER+)	rs2233926	A	G	0.0213659	0.00442556	1.40001e-06	0.053666	4.63678e-05	30.97
Bread intake	BC(ER+)	rs2391874	G	A	0.0114661	0.0021338	7.69999e-08	0.675874	5.76025e-05	36.0513
Bread intake	BC(ER+)	rs2494703	G	A	-0.0179465	0.0033297	7.10003e-08	0.208211	0.000106195	58.0299
Bread intake	BC(ER+)	rs2517678	T	C	0.013233	0.00208598	2.19999e-10	0.368395	8.14903e-05	46.8557
Bread intake	BC(ER+)	rs28406095	A	G	-0.010949	0.00200012	4.39997e-08	0.461729	5.95891e-05	36.9498
Bread intake	BC(ER+)	rs319694	T	C	0.0111305	0.00215594	2.39999e-07	0.693936	5.26249e-05	33.8
Bread intake	BC(ER+)	rs34109003	T	C	0.01614	0.00303932	1.09999e-07	0.125894	5.73332e-05	35.9295
Bread intake	BC(ER+)	rs34324799	G	C	-0.0401535	0.00872734	4.20001e-06	0.014605	4.64076e-05	30.9881
Bread intake	BC(ER+)	rs34855425	T	C	-0.0116602	0.00218069	8.9e-08	0.296778	5.675e-05	35.6658
Bread intake	BC(ER+)	rs35554096	A	G	0.0100256	0.00219709	5e-06	0.288434	4.12584e-05	28.6592
Bread intake	BC(ER+)	rs379336	G	A	-0.00953705	0.00200579	2e-06	0.563409	4.47463e-05	30.2367
Bread intake	BC(ER+)	rs4473606	G	A	-0.00935243	0.00202683	3.89996e-06	0.576785	4.27026e-05	29.3124
Bread intake	BC(ER+)	rs4665972	C	T	-0.0142361	0.00204335	3.19963e-12	0.604541	9.69035e-05	53.8273
Bread intake	BC(ER+)	rs4800666	C	T	0.0103005	0.00209631	8.9e-07	0.350245	4.82912e-05	31.84
Bread intake	BC(ER+)	rs4892250	T	C	-0.0104981	0.00206099	3.50002e-07	0.62509	5.1656e-05	33.3618
Bread intake	BC(ER+)	rs4908506	C	A	-0.0109319	0.00204915	9.59997e-08	0.623334	5.61175e-05	35.3797
Bread intake	BC(ER+)	rs4910395	G	A	-0.0113599	0.00236659	1.6e-06	0.769084	4.5836e-05	30.7296
Bread intake	BC(ER+)	rs4947596	C	T	-0.0229062	0.00454366	4.60002e-07	0.050406	5.02292e-05	32.7165
Bread intake	BC(ER+)	rs4984685	A	G	0.0135849	0.00248083	4.39997e-08	0.201006	5.92783e-05	36.8092
Bread intake	BC(ER+)	rs55745436	T	C	0.0134245	0.00234263	1e-08	0.237279	6.52306e-05	39.5014
Bread intake	BC(ER+)	rs55897404	A	C	0.021234	0.00462614	4.39997e-06	0.049447	4.23848e-05	29.1686
Bread intake	BC(ER+)	rs57824799	T	C	0.0279053	0.00566056	8.19993e-07	0.032236	4.85863e-05	31.9735
Bread intake	BC(ER+)	rs596878	C	A	-0.011739	0.00201069	5.30005e-09	0.449595	6.82018e-05	40.8453
Bread intake	BC(ER+)	rs6090344	A	G	-0.0125252	0.0024128	2.1e-07	0.232351	5.59637e-05	35.3101
Bread intake	BC(ER+)	rs61860539	C	A	0.0184306	0.00393598	2.80001e-06	0.071871	4.5318e-05	30.4953
Bread intake	BC(ER+)	rs61868497	T	C	-0.0140819	0.00299334	2.5e-06	0.127202	4.40312e-05	29.9133
Bread intake	BC(ER+)	rs61878484	T	C	-0.0144491	0.00308017	2.69998e-06	0.125257	4.57503e-05	30.6908
Bread intake	BC(ER+)	rs62091167	C	A	-0.0138402	0.0024253	1.2e-08	0.215931	6.48611e-05	39.3343
Bread intake	BC(ER+)	rs62272476	C	A	0.0138074	0.00287317	1.5e-06	0.139735	4.58344e-05	30.7288
Bread intake	BC(ER+)	rs62374725	C	T	0.0162948	0.0034002	1.6e-06	0.094556	4.54652e-05	30.5618
Bread intake	BC(ER+)	rs639548	T	G	0.0100325	0.00213873	2.69998e-06	0.684006	4.35098e-05	29.6775
Bread intake	BC(ER+)	rs6462253	A	G	-0.00939445	0.00202096	3.29997e-06	0.579168	4.30215e-05	29.4566
Bread intake	BC(ER+)	rs656817	G	A	-0.0126883	0.00210929	1.79999e-09	0.334442	7.1671e-05	42.4144
Bread intake	BC(ER+)	rs66480507	G	T	0.0106057	0.0022203	1.79999e-06	0.298931	4.71455e-05	31.3218
Bread intake	BC(ER+)	rs6754311	C	T	0.0141353	0.00224657	3.09999e-10	0.264485	7.77379e-05	45.1584
Bread intake	BC(ER+)	rs71308920	T	C	-0.0124359	0.00247171	4.90004e-07	0.207321	5.08306e-05	32.9885
Bread intake	BC(ER+)	rs7195572	A	G	0.00922298	0.00201735	4.79999e-06	0.504147	4.25288e-05	29.2338
Bread intake	BC(ER+)	rs7211048	C	T	0.00940896	0.00199498	2.39999e-06	0.473092	4.41361e-05	29.9607
Bread intake	BC(ER+)	rs72823602	G	A	0.0226224	0.00491281	4.09996e-06	0.04284	4.19702e-05	28.9812
Bread intake	BC(ER+)	rs73013812	A	C	-0.0128922	0.00279139	3.89996e-06	0.174795	4.79485e-05	31.685
Bread intake	BC(ER+)	rs73802707	T	C	-0.0159296	0.00276165	8e-09	0.153694	6.60122e-05	39.8549
Bread intake	BC(ER+)	rs74478831	A	G	0.0213376	0.00460154	3.50002e-06	0.050415	4.35928e-05	29.715
Bread intake	BC(ER+)	rs75544197	G	A	0.0268268	0.00529678	4.09996e-07	0.036808	5.10297e-05	33.0785
Bread intake	BC(ER+)	rs77122317	A	T	-0.013113	0.00264359	7.00003e-07	0.172701	4.91351e-05	32.2216
Bread intake	BC(ER+)	rs7775674	T	G	0.0105774	0.00225677	2.80001e-06	0.728255	4.42826e-05	30.027
Bread intake	BC(ER+)	rs7802468	T	C	-0.0233527	0.00205629	6.90081e-30	0.371501	0.000254665	125.197
Bread intake	BC(ER+)	rs78458885	C	T	-0.0195378	0.00408777	1.79999e-06	0.06379	4.55939e-05	30.6201
Bread intake	BC(ER+)	rs78734041	G	C	-0.0275192	0.00599304	4.39997e-06	0.028552	4.20105e-05	28.9994
Bread intake	BC(ER+)	rs79207796	T	C	0.0232058	0.00472642	9.09997e-07	0.04637	4.76256e-05	31.5389
Bread intake	BC(ER+)	rs7923705	A	G	0.0125344	0.0026402	2.1e-06	0.828434	4.46608e-05	30.198
Bread intake	BC(ER+)	rs79436018	C	T	-0.0176147	0.00311645	1.6e-08	0.116276	6.37657e-05	38.8389
Bread intake	BC(ER+)	rs80114193	A	G	-0.0127227	0.0026835	2.1e-06	0.164976	4.45973e-05	30.1693
Bread intake	BC(ER+)	rs8047941	A	G	0.00958977	0.00204847	2.80001e-06	0.385035	4.35509e-05	29.696
Bread intake	BC(ER+)	rs8050588	A	G	-0.0109771	0.00206891	1.09999e-07	0.362246	5.56752e-05	35.1796
Bread intake	BC(ER+)	rs838133	G	A	0.0110481	0.00205793	7.90005e-08	0.549476	6.04327e-05	37.3314
Bread intake	BC(ER+)	rs904512	A	G	-0.0123924	0.0024045	2.59998e-07	0.764832	5.5244e-05	34.9846
Bread intake	BC(ER+)	rs9323989	C	T	-0.0116143	0.00205547	1.6e-08	0.379169	6.35071e-05	38.7219
Bread intake	BC(ER+)	rs9478329	T	C	0.0123837	0.00255342	1.2e-06	0.193071	4.77841e-05	31.6106
Bread intake	BC(ER+)	rs9529024	T	A	-0.0129169	0.00206792	4.20001e-10	0.370396	7.78181e-05	45.1947
Bread intake	BC(ER+)	rs9564268	C	T	-0.0121606	0.00204932	2.99999e-09	0.615619	6.99864e-05	41.6525
Bread intake	BC(ER+)	rs9607542	G	A	-0.0123227	0.00247933	6.69993e-07	0.204952	4.94866e-05	32.3806
Bread intake	BC(ER+)	rs9662365	T	C	0.0121661	0.00198921	9.59997e-10	0.499481	7.40069e-05	43.4709
Bread intake	BC(ER+)	rs9755262	C	A	-0.0210046	0.00414263	4e-07	0.061785	5.11498e-05	33.1329
Bread intake	BC(ER+)	rs9881332	G	C	0.0113702	0.00202188	1.89998e-08	0.581804	6.29104e-05	38.452
Bread intake	BC(ER+)	rs9897045	G	A	0.0136547	0.00260717	1.6e-07	0.818913	5.52993e-05	35.0096
lamb/mutton intake	BC(ER+)	rs1004278	C	G	-0.00798803	0.00156383	3.29997e-07	0.33127	2.82711e-05	23.0052
lamb/mutton intake	BC(ER+)	rs10098073	A	C	-0.00784368	0.00147337	1e-07	0.473422	3.06747e-05	24.1109
lamb/mutton intake	BC(ER+)	rs10118916	C	A	-0.00730858	0.00149749	1.09999e-06	0.594995	2.57436e-05	21.8425
lamb/mutton intake	BC(ER+)	rs10180960	T	C	-0.00805721	0.00154419	1.79999e-07	0.347292	2.94315e-05	23.539
lamb/mutton intake	BC(ER+)	rs10510562	C	G	0.00786782	0.00160449	9.40005e-07	0.297374	2.58682e-05	21.8998
lamb/mutton intake	BC(ER+)	rs10852981	T	G	-0.0068507	0.00146514	2.90001e-06	0.526409	2.34006e-05	20.7646
lamb/mutton intake	BC(ER+)	rs10883567	C	T	-0.00723409	0.00146482	7.90005e-07	0.488843	2.6153e-05	22.0308
lamb/mutton intake	BC(ER+)	rs10905778	A	G	0.00745433	0.00147049	4e-07	0.44429	2.74386e-05	22.6222
lamb/mutton intake	BC(ER+)	rs10932201	A	G	0.00721621	0.00146662	8.60003e-07	0.460852	2.58772e-05	21.9039
lamb/mutton intake	BC(ER+)	rs11019656	G	T	-0.00876103	0.00169525	2.39999e-07	0.246721	2.853e-05	23.1243
lamb/mutton intake	BC(ER+)	rs11090045	A	G	-0.0106761	0.00160657	2.99985e-11	0.307145	4.85111e-05	32.3164
lamb/mutton intake	BC(ER+)	rs11100930	A	G	0.0111651	0.00220119	3.89996e-07	0.873532	2.75432e-05	22.6703
lamb/mutton intake	BC(ER+)	rs114210747	T	C	0.0123167	0.00264501	3.2e-06	0.084286	2.34171e-05	20.7722
lamb/mutton intake	BC(ER+)	rs115145470	A	G	0.0212548	0.00434054	9.69996e-07	0.030056	2.63404e-05	22.117
lamb/mutton intake	BC(ER+)	rs115687569	A	G	0.0175963	0.00356678	8.09991e-07	0.045244	2.67501e-05	22.3055
lamb/mutton intake	BC(ER+)	rs11672035	T	C	-0.00903441	0.00179515	4.79999e-07	0.210905	2.71673e-05	22.4974
lamb/mutton intake	BC(ER+)	rs11673714	C	T	-0.0120718	0.00256924	2.59998e-06	0.088702	2.35596e-05	20.8378
lamb/mutton intake	BC(ER+)	rs11743441	T	G	-0.00884199	0.00148593	2.69998e-09	0.574343	3.82262e-05	27.5849
lamb/mutton intake	BC(ER+)	rs11756299	G	A	0.00756807	0.00147716	2.99999e-07	0.427077	2.80287e-05	22.8937
lamb/mutton intake	BC(ER+)	rs11772832	C	T	-0.00734654	0.00149333	8.70001e-07	0.399832	2.59028e-05	21.9157
lamb/mutton intake	BC(ER+)	rs117817642	A	G	-0.025264	0.00535849	2.39999e-06	0.01954	2.44562e-05	21.2502
lamb/mutton intake	BC(ER+)	rs1193333	G	A	0.00724295	0.00152718	2.1e-06	0.642506	2.40994e-05	21.0861
lamb/mutton intake	BC(ER+)	rs12494242	C	T	0.00758599	0.00156645	1.29999e-06	0.319482	2.50231e-05	21.511
lamb/mutton intake	BC(ER+)	rs12595749	G	A	0.00677335	0.00148113	4.79999e-06	0.422918	2.2394e-05	20.3015
lamb/mutton intake	BC(ER+)	rs12634740	G	T	-0.010087	0.00169718	2.80001e-09	0.252078	3.83659e-05	27.6491
lamb/mutton intake	BC(ER+)	rs12908716	G	T	-0.00681736	0.00146665	3.29997e-06	0.532944	2.31373e-05	20.6435
lamb/mutton intake	BC(ER+)	rs12935033	T	C	-0.00693323	0.00150668	4.20001e-06	0.379962	2.26496e-05	20.4191
lamb/mutton intake	BC(ER+)	rs13340130	T	A	0.00770074	0.00153911	5.60003e-07	0.344985	2.68007e-05	22.3288
lamb/mutton intake	BC(ER+)	rs136548	T	C	0.00953241	0.00151227	2.90001e-10	0.376668	4.26691e-05	29.6288
lamb/mutton intake	BC(ER+)	rs137969241	T	G	-0.0352099	0.00752807	2.90001e-06	0.010528	2.58291e-05	21.8818
lamb/mutton intake	BC(ER+)	rs139012851	G	A	0.0399829	0.00826792	1.29999e-06	0.008066	2.55811e-05	21.7677
lamb/mutton intake	BC(ER+)	rs139237013	A	G	0.0188989	0.00314007	1.79999e-09	0.057668	3.88188e-05	27.8575
lamb/mutton intake	BC(ER+)	rs1412816	T	A	0.00724394	0.00150287	1.40001e-06	0.610472	2.49565e-05	21.4804
lamb/mutton intake	BC(ER+)	rs141934869	T	G	-0.0352625	0.007512	2.69998e-06	0.010227	2.51733e-05	21.5801
lamb/mutton intake	BC(ER+)	rs143364287	T	A	-0.0248015	0.00542823	4.90004e-06	0.02001	2.41243e-05	21.0975
lamb/mutton intake	BC(ER+)	rs146908007	T	C	-0.0378944	0.00816971	3.50002e-06	0.008508	2.42268e-05	21.1447
lamb/mutton intake	BC(ER+)	rs1474864	T	C	0.0172845	0.00360729	1.7e-06	0.043555	2.4891e-05	21.4502
lamb/mutton intake	BC(ER+)	rs1556147	T	A	0.00910131	0.00155908	5.30005e-09	0.671626	3.65371e-05	26.8078
lamb/mutton intake	BC(ER+)	rs16891982	G	C	-0.0242681	0.00436437	2.69998e-08	0.972143	3.18982e-05	24.6738
lamb/mutton intake	BC(ER+)	rs17107024	C	T	-0.010492	0.00218175	1.5e-06	0.128848	2.47126e-05	21.3682
lamb/mutton intake	BC(ER+)	rs1711171	C	T	0.00880286	0.00169125	1.89998e-07	0.749565	2.90926e-05	23.3831
lamb/mutton intake	BC(ER+)	rs17235152	C	T	-0.0102645	0.00206083	6.29999e-07	0.151013	2.7016e-05	22.4278
lamb/mutton intake	BC(ER+)	rs17270057	C	T	0.0126533	0.00230897	4.30002e-08	0.113347	3.21811e-05	24.8039
lamb/mutton intake	BC(ER+)	rs17594338	A	G	-0.00733935	0.00155187	2.30001e-06	0.332797	2.39212e-05	21.0041
lamb/mutton intake	BC(ER+)	rs1958801	G	A	-0.00894391	0.00161749	3.2e-08	0.287998	3.28062e-05	25.0915
lamb/mutton intake	BC(ER+)	rs2028935	C	A	-0.00738886	0.001465	4.60002e-07	0.484581	2.72717e-05	22.5454
lamb/mutton intake	BC(ER+)	rs2101975	G	A	-0.00717756	0.00148125	1.29999e-06	0.432138	2.52842e-05	21.6311
lamb/mutton intake	BC(ER+)	rs2116439	G	A	-0.00755091	0.00154804	1.09999e-06	0.339324	2.55642e-05	21.7599
lamb/mutton intake	BC(ER+)	rs2135928	T	G	-0.00796638	0.00165447	1.5e-06	0.731597	2.49236e-05	21.4653
lamb/mutton intake	BC(ER+)	rs2222760	A	G	-0.00909294	0.00163727	2.80001e-08	0.28089	3.34018e-05	25.3655
lamb/mutton intake	BC(ER+)	rs224064	C	T	0.00755091	0.00149457	4.39997e-07	0.603875	2.72777e-05	22.5482
lamb/mutton intake	BC(ER+)	rs2396885	G	A	-0.0101501	0.00199199	3.50002e-07	0.838915	2.78448e-05	22.8091
lamb/mutton intake	BC(ER+)	rs2439945	T	C	0.00919189	0.00186127	7.90005e-07	0.193782	2.64001e-05	22.1445
lamb/mutton intake	BC(ER+)	rs2513324	C	A	0.00900002	0.00165779	5.69994e-08	0.267185	3.17193e-05	24.5915
lamb/mutton intake	BC(ER+)	rs2678900	G	T	0.0100844	0.00148119	9.8992e-12	0.427924	4.9791e-05	32.9052
lamb/mutton intake	BC(ER+)	rs268562	T	G	0.00802818	0.00170514	2.5e-06	0.756468	2.37471e-05	20.924
lamb/mutton intake	BC(ER+)	rs270026	G	A	-0.00690007	0.00148365	3.29997e-06	0.415168	2.31202e-05	20.6356
lamb/mutton intake	BC(ER+)	rs2726033	G	A	-0.00948966	0.0014804	1.5e-10	0.422384	4.39418e-05	30.2143
lamb/mutton intake	BC(ER+)	rs276453	C	A	-0.014237	0.00146723	2.90001e-22	0.488356	0.000101291	56.599
lamb/mutton intake	BC(ER+)	rs2926119	A	C	0.00811121	0.00148179	4.39997e-08	0.569417	3.22618e-05	24.841
lamb/mutton intake	BC(ER+)	rs2966819	G	A	0.00804884	0.00156617	2.80001e-07	0.321341	2.82562e-05	22.9983
lamb/mutton intake	BC(ER+)	rs3105056	C	T	-0.0116241	0.00164854	1.80011e-12	0.732738	5.29218e-05	34.3455
lamb/mutton intake	BC(ER+)	rs34503203	G	A	0.00712127	0.00149927	2e-06	0.388733	2.41006e-05	21.0866
lamb/mutton intake	BC(ER+)	rs35797675	G	T	-0.0108498	0.0017934	1.40001e-09	0.215928	3.98601e-05	28.3365
lamb/mutton intake	BC(ER+)	rs35979472	T	A	-0.0085699	0.001725	6.80002e-07	0.239087	2.67222e-05	22.2927
lamb/mutton intake	BC(ER+)	rs3737627	A	G	-0.007663	0.00164779	3.29997e-06	0.270991	2.32015e-05	20.673
lamb/mutton intake	BC(ER+)	rs3828661	C	A	-0.00822972	0.00176447	3.09999e-06	0.220885	2.33114e-05	20.7236
lamb/mutton intake	BC(ER+)	rs3909726	A	G	0.0139533	0.00197893	1.80011e-12	0.836382	5.32868e-05	34.5134
lamb/mutton intake	BC(ER+)	rs3964074	C	T	-0.00814112	0.00147218	3.2e-08	0.547043	3.28456e-05	25.1096
lamb/mutton intake	BC(ER+)	rs41282441	C	G	-0.0253066	0.00531461	1.89998e-06	0.019788	2.48439e-05	21.4286
lamb/mutton intake	BC(ER+)	rs416769	G	A	0.00769534	0.00148021	2e-07	0.421431	2.8878e-05	23.2844
lamb/mutton intake	BC(ER+)	rs4272399	A	C	-0.00924231	0.00157567	4.49997e-09	0.321491	3.72662e-05	27.1433
lamb/mutton intake	BC(ER+)	rs429358	C	T	-0.0181966	0.00202671	2.70023e-19	0.154171	8.63566e-05	49.7278
lamb/mutton intake	BC(ER+)	rs4315028	C	A	0.00813898	0.00173551	2.69998e-06	0.232489	2.36405e-05	20.875
lamb/mutton intake	BC(ER+)	rs4422110	T	C	-0.00755984	0.00146688	2.59998e-07	0.534543	2.84392e-05	23.0825
lamb/mutton intake	BC(ER+)	rs4444956	G	A	-0.00775736	0.00146478	1.2e-07	0.489942	3.00761e-05	23.8356
lamb/mutton intake	BC(ER+)	rs4449668	T	G	-0.00982554	0.00200471	9.49992e-07	0.158724	2.57824e-05	21.8603
lamb/mutton intake	BC(ER+)	rs4486004	T	G	-0.00869231	0.00176386	8.30004e-07	0.220928	2.60093e-05	21.9647
lamb/mutton intake	BC(ER+)	rs4676964	T	C	0.00776157	0.00147528	1.40001e-07	0.510683	3.01072e-05	23.8499
lamb/mutton intake	BC(ER+)	rs4861436	C	A	-0.00749386	0.00150261	6.1e-07	0.60967	2.67281e-05	22.2954
lamb/mutton intake	BC(ER+)	rs55813438	A	G	-0.0114181	0.0017352	4.70002e-11	0.763165	4.71283e-05	31.6802
lamb/mutton intake	BC(ER+)	rs56394517	G	A	-0.0137749	0.00249124	3.2e-08	0.09584	3.28851e-05	25.1278
lamb/mutton intake	BC(ER+)	rs61836106	A	G	-0.0114315	0.00234679	1.09999e-06	0.110398	2.56681e-05	21.8077
lamb/mutton intake	BC(ER+)	rs62106258	C	T	0.0216304	0.00340154	2e-10	0.048562	4.32351e-05	29.8892
lamb/mutton intake	BC(ER+)	rs62169335	T	C	-0.00742423	0.00148473	5.69994e-07	0.543217	2.73537e-05	22.5832
lamb/mutton intake	BC(ER+)	rs62176228	A	G	0.00880505	0.00183251	1.5e-06	0.20041	2.48474e-05	21.4302
lamb/mutton intake	BC(ER+)	rs62243496	A	C	-0.00905788	0.00181303	5.89997e-07	0.214774	2.76732e-05	22.7301
lamb/mutton intake	BC(ER+)	rs62266239	T	C	0.0110248	0.00214018	2.59998e-07	0.136239	2.86066e-05	23.1595
lamb/mutton intake	BC(ER+)	rs62398404	T	C	0.0129151	0.00219431	4e-09	0.127211	3.7039e-05	27.0387
lamb/mutton intake	BC(ER+)	rs6476606	G	A	0.00707326	0.00152304	3.40001e-06	0.629462	2.33384e-05	20.736
lamb/mutton intake	BC(ER+)	rs6500598	T	G	-0.00840307	0.00168802	6.4e-07	0.747759	2.66369e-05	22.2534
lamb/mutton intake	BC(ER+)	rs653149	G	C	-0.00865841	0.00161593	8.40001e-08	0.287409	3.07077e-05	24.1261
lamb/mutton intake	BC(ER+)	rs660880	A	G	-0.00903233	0.001464	6.80002e-10	0.51281	4.07647e-05	28.7527
lamb/mutton intake	BC(ER+)	rs673696	T	C	0.0158208	0.00268204	3.69999e-09	0.080995	3.72617e-05	27.1412
lamb/mutton intake	BC(ER+)	rs6829572	A	G	0.008401	0.00147406	1.2e-08	0.456717	3.5024e-05	26.1117
lamb/mutton intake	BC(ER+)	rs6960970	C	T	-0.00877788	0.00186706	2.59998e-06	0.803617	2.43199e-05	21.1875
lamb/mutton intake	BC(ER+)	rs7039466	T	C	0.0107079	0.00232634	4.20001e-06	0.112231	2.28482e-05	20.5105
lamb/mutton intake	BC(ER+)	rs7183481	A	G	0.0114771	0.00245655	2.99999e-06	0.099731	2.36536e-05	20.881
lamb/mutton intake	BC(ER+)	rs7199285	T	C	-0.00909885	0.00191357	2e-06	0.183803	2.48399e-05	21.4268
lamb/mutton intake	BC(ER+)	rs7208329	T	C	0.0218141	0.00457217	1.79999e-06	0.027221	2.52013e-05	21.593
lamb/mutton intake	BC(ER+)	rs72637362	C	T	-0.0118337	0.00235975	5.30005e-07	0.109279	2.72615e-05	22.5407
lamb/mutton intake	BC(ER+)	rs72794909	C	T	-0.0198313	0.00378793	1.6e-07	0.038747	2.9296e-05	23.4767
lamb/mutton intake	BC(ER+)	rs7287702	G	C	-0.00740299	0.00152725	1.29999e-06	0.360681	2.52747e-05	21.6267
lamb/mutton intake	BC(ER+)	rs74032724	G	A	0.0219517	0.00463543	2.19999e-06	0.026453	2.48198e-05	21.4175
lamb/mutton intake	BC(ER+)	rs7447465	C	T	0.00958232	0.0015062	2e-10	0.619449	4.32902e-05	29.9145
lamb/mutton intake	BC(ER+)	rs74697766	C	T	0.0133979	0.00265755	4.60002e-07	0.083475	2.74666e-05	22.6351
lamb/mutton intake	BC(ER+)	rs75188715	A	G	0.0171482	0.00360142	1.89998e-06	0.043095	2.42529e-05	21.1567
lamb/mutton intake	BC(ER+)	rs7519530	G	T	0.00679058	0.0014707	3.89996e-06	0.557727	2.27487e-05	20.4647
lamb/mutton intake	BC(ER+)	rs7550173	T	A	-0.00912387	0.0015023	1.29999e-09	0.610281	3.95977e-05	28.2158
lamb/mutton intake	BC(ER+)	rs7649005	C	T	-0.00714598	0.00148245	1.40001e-06	0.429984	2.50318e-05	21.515
lamb/mutton intake	BC(ER+)	rs77431173	C	T	0.0217287	0.0042317	2.80001e-07	0.031013	2.83765e-05	23.0537
lamb/mutton intake	BC(ER+)	rs77691530	T	C	-0.0155435	0.00336036	3.69999e-06	0.050175	2.30281e-05	20.5933
lamb/mutton intake	BC(ER+)	rs78621251	G	A	0.0194755	0.00398231	1e-06	0.03527	2.58118e-05	21.8738
lamb/mutton intake	BC(ER+)	rs8073904	A	G	0.0114524	0.00219635	1.79999e-07	0.866978	3.0252e-05	23.9165
lamb/mutton intake	BC(ER+)	rs8107139	C	T	0.00698825	0.0015114	3.79997e-06	0.404513	2.35273e-05	20.8229
lamb/mutton intake	BC(ER+)	rs9317624	A	C	0.00699693	0.00151643	3.89996e-06	0.43763	2.40976e-05	21.0853
lamb/mutton intake	BC(ER+)	rs9321151	C	T	0.00958501	0.00207103	3.69999e-06	0.145556	2.28522e-05	20.5124
lamb/mutton intake	BC(ER+)	rs942038	G	A	0.00778776	0.00159887	1.09999e-06	0.699979	2.54737e-05	21.7183
lamb/mutton intake	BC(ER+)	rs9545596	T	C	0.00715566	0.00148795	1.5e-06	0.542545	2.54164e-05	21.6919
lamb/mutton intake	BC(ER+)	rs9692506	G	C	0.00770953	0.00162717	2.19999e-06	0.295144	2.47298e-05	21.3761
lamb/mutton intake	BC(ER+)	rs990396	G	A	-0.00699821	0.00148023	2.30001e-06	0.444433	2.4185e-05	21.1255
lamb/mutton intake	BC(ER+)	rs994270	G	C	0.0098203	0.00172948	1.40001e-08	0.234851	3.46592e-05	25.9439
Hot drink temperature	BC(ER+)	rs1001880	C	T	0.00738412	0.0012841	8.9e-09	0.313764	2.34803e-05	20.7512
Hot drink temperature	BC(ER+)	rs10167515	A	G	-0.00760912	0.00138694	4.09996e-08	0.240452	2.11486e-05	19.6836
Hot drink temperature	BC(ER+)	rs10183435	G	A	0.006207	0.0011976	2.19999e-07	0.554845	1.90316e-05	18.7142
Hot drink temperature	BC(ER+)	rs1027583	C	G	-0.00766076	0.00134369	1.2e-08	0.272924	2.32914e-05	20.6647
Hot drink temperature	BC(ER+)	rs1040319	G	T	-0.00829484	0.00159514	2e-07	0.834708	1.8986e-05	18.6933
Hot drink temperature	BC(ER+)	rs10430687	G	T	-0.00582594	0.00119381	1.09999e-06	0.44425	1.67598e-05	17.674
Hot drink temperature	BC(ER+)	rs1043463	T	A	0.00633256	0.00135612	2.99999e-06	0.632609	1.86403e-05	18.535
Hot drink temperature	BC(ER+)	rs10516786	G	A	-0.00780671	0.00158512	8.40001e-07	0.167762	1.70179e-05	17.7922
Hot drink temperature	BC(ER+)	rs10764990	A	G	0.00948211	0.00121444	5.79963e-15	0.607319	4.28841e-05	29.6362
Hot drink temperature	BC(ER+)	rs10811590	A	T	0.00632998	0.00120257	1.40001e-07	0.419841	1.95194e-05	18.9375
Hot drink temperature	BC(ER+)	rs10818883	C	A	-0.00853508	0.00174625	1e-06	0.867113	1.67882e-05	17.6869
Hot drink temperature	BC(ER+)	rs10822089	G	A	-0.00727765	0.0011875	8.9e-10	0.523143	2.64254e-05	22.0997
Hot drink temperature	BC(ER+)	rs10822318	A	G	0.00619795	0.00124854	6.90001e-07	0.344238	1.73433e-05	17.9411
Hot drink temperature	BC(ER+)	rs10829603	G	T	0.00735716	0.00119538	7.49998e-10	0.451828	2.68127e-05	22.2771
Hot drink temperature	BC(ER+)	rs10831454	C	T	0.0056404	0.00122397	4.09996e-06	0.422036	1.55203e-05	17.1064
Hot drink temperature	BC(ER+)	rs10918383	C	T	0.00726356	0.00139439	1.89998e-07	0.237397	1.91031e-05	18.7469
Hot drink temperature	BC(ER+)	rs10927006	C	T	-0.0137404	0.00169286	4.79954e-16	0.143611	4.64395e-05	31.2643
Hot drink temperature	BC(ER+)	rs10952774	A	G	-0.0062139	0.00122477	3.89996e-07	0.529738	1.9238e-05	18.8087
Hot drink temperature	BC(ER+)	rs10965694	C	G	-0.00573493	0.00123754	3.59998e-06	0.361382	1.51808e-05	16.9509
Hot drink temperature	BC(ER+)	rs10978436	C	T	-0.00984543	0.00182257	6.59994e-08	0.123865	2.10387e-05	19.6332
Hot drink temperature	BC(ER+)	rs11020675	C	T	-0.00567842	0.00123491	4.30002e-06	0.362507	1.49031e-05	16.8238
Hot drink temperature	BC(ER+)	rs111251222	G	A	-0.00773272	0.00135975	1.29999e-08	0.258804	2.29403e-05	20.5039
Hot drink temperature	BC(ER+)	rs111640179	A	G	0.00742117	0.0015672	2.19999e-06	0.178963	1.61846e-05	17.4106
Hot drink temperature	BC(ER+)	rs11231629	T	C	-0.00640926	0.00119874	8.99995e-08	0.451467	2.03458e-05	19.3159
Hot drink temperature	BC(ER+)	rs11250088	G	A	-0.00628659	0.0013631	4e-06	0.253527	1.49589e-05	16.8493
Hot drink temperature	BC(ER+)	rs1132845	T	C	-0.00699287	0.00121299	8.19993e-09	0.404377	2.35559e-05	20.7858
Hot drink temperature	BC(ER+)	rs113788042	G	T	0.0115295	0.00251044	4.39997e-06	0.059445	1.48645e-05	16.8061
Hot drink temperature	BC(ER+)	rs114005307	A	C	-0.0279045	0.00602332	3.59998e-06	0.010677	1.645e-05	17.5321
Hot drink temperature	BC(ER+)	rs1144428	A	G	0.0122206	0.00146033	5.79963e-17	0.790277	4.9504e-05	32.6676
Hot drink temperature	BC(ER+)	rs1151905	T	C	-0.00577352	0.00122842	2.59998e-06	0.379248	1.56947e-05	17.1863
Hot drink temperature	BC(ER+)	rs11570094	A	C	0.00754557	0.00130192	6.80002e-09	0.295801	2.37197e-05	20.8608
Hot drink temperature	BC(ER+)	rs11642805	G	A	-0.00603695	0.00131745	4.60002e-06	0.718192	1.47523e-05	16.7547
Hot drink temperature	BC(ER+)	rs11710570	C	T	-0.00767936	0.00119156	1.2e-10	0.448108	2.91687e-05	23.3559
Hot drink temperature	BC(ER+)	rs11720884	G	A	-0.00668607	0.00137411	1.09999e-06	0.250238	1.67745e-05	17.6807
Hot drink temperature	BC(ER+)	rs117375918	A	G	-0.0206633	0.00431391	1.7e-06	0.019603	1.64117e-05	17.5146
Hot drink temperature	BC(ER+)	rs11764314	C	T	0.00572292	0.00125337	5e-06	0.338482	1.4667e-05	16.7157
Hot drink temperature	BC(ER+)	rs11780396	T	C	0.00703181	0.00148415	2.19999e-06	0.19987	1.58151e-05	17.2414
Hot drink temperature	BC(ER+)	rs11926464	A	G	-0.0115891	0.00243026	1.89998e-06	0.063428	1.5957e-05	17.3064
Hot drink temperature	BC(ER+)	rs11952290	C	T	0.00619197	0.00123042	4.79999e-07	0.625617	1.79602e-05	18.2236
Hot drink temperature	BC(ER+)	rs12049792	C	G	0.00903778	0.00187542	1.40001e-06	0.11312	1.63892e-05	17.5043
Hot drink temperature	BC(ER+)	rs12132579	T	C	0.00705328	0.00123845	1.2e-08	0.357498	2.28539e-05	20.4644
Hot drink temperature	BC(ER+)	rs12144703	C	T	-0.00566678	0.00121786	3.29997e-06	0.421113	1.56565e-05	17.1688
Hot drink temperature	BC(ER+)	rs12262189	A	C	-0.00645678	0.0011881	5.49997e-08	0.470031	2.07701e-05	19.5102
Hot drink temperature	BC(ER+)	rs12517914	A	G	0.00740966	0.00144071	2.69998e-07	0.21789	1.87125e-05	18.5681
Hot drink temperature	BC(ER+)	rs12594996	G	A	0.00615214	0.0012143	4.09996e-07	0.42166	1.84598e-05	18.4524
Hot drink temperature	BC(ER+)	rs1260326	C	T	-0.00918503	0.0012103	3.19963e-14	0.604332	4.03457e-05	28.4739
Hot drink temperature	BC(ER+)	rs12664031	A	C	-0.0104514	0.00137573	2.99985e-14	0.289569	4.49421e-05	30.5786
Hot drink temperature	BC(ER+)	rs12675188	C	T	0.00649529	0.00120553	7.10003e-08	0.587961	2.04416e-05	19.3598
Hot drink temperature	BC(ER+)	rs12693068	C	T	0.00614237	0.00122637	5.49997e-07	0.369465	1.75786e-05	18.0489
Hot drink temperature	BC(ER+)	rs12695358	T	G	-0.00706156	0.00121026	5.39995e-09	0.597342	2.39878e-05	20.9836
Hot drink temperature	BC(ER+)	rs12885827	C	A	-0.00601034	0.00118797	4.20001e-07	0.515626	1.80445e-05	18.2622
Hot drink temperature	BC(ER+)	rs13039439	T	C	0.00722155	0.00137259	1.40001e-07	0.250811	1.95988e-05	18.9739
Hot drink temperature	BC(ER+)	rs13117282	C	A	0.00660889	0.00125244	1.29999e-07	0.341403	1.96415e-05	18.9934
Hot drink temperature	BC(ER+)	rs13120565	T	A	0.00599133	0.00122913	1.09999e-06	0.623461	1.68537e-05	17.717
Hot drink temperature	BC(ER+)	rs13213867	G	A	-0.00738833	0.00148563	6.59994e-07	0.198028	1.73384e-05	17.9389
Hot drink temperature	BC(ER+)	rs13270607	G	A	-0.0134044	0.00288988	3.50002e-06	0.043996	1.51146e-05	16.9207
Hot drink temperature	BC(ER+)	rs13389218	A	G	0.00745236	0.0015338	1.2e-06	0.184675	1.67246e-05	17.6579
Hot drink temperature	BC(ER+)	rs141363546	A	G	-0.0077811	0.00144557	7.29995e-08	0.218419	2.06717e-05	19.4652
Hot drink temperature	BC(ER+)	rs143365325	C	T	-0.016861	0.00369232	5e-06	0.027129	1.50067e-05	16.8712
Hot drink temperature	BC(ER+)	rs144655309	G	A	0.0136581	0.00276464	7.79992e-07	0.048351	1.71669e-05	17.8604
Hot drink temperature	BC(ER+)	rs1447182	C	T	0.00939207	0.00145062	9.49948e-11	0.782248	3.0051e-05	23.7599
Hot drink temperature	BC(ER+)	rs1448549	T	C	0.00661927	0.00126006	1.5e-07	0.33567	1.9541e-05	18.9474
Hot drink temperature	BC(ER+)	rs145867563	A	G	0.0237158	0.004751	5.99998e-07	0.016819	1.86011e-05	18.5171
Hot drink temperature	BC(ER+)	rs151002790	A	G	0.0136711	0.00278709	9.29994e-07	0.048167	1.71375e-05	17.8469
Hot drink temperature	BC(ER+)	rs1513475	C	T	-0.00891422	0.00124407	7.8001e-13	0.34937	3.61257e-05	26.5415
Hot drink temperature	BC(ER+)	rs1568452	T	C	-0.0120516	0.00122159	5.90065e-23	0.382005	6.85762e-05	41.4012
Hot drink temperature	BC(ER+)	rs1596119	C	T	0.00577652	0.00118558	1.09999e-06	0.495363	1.66827e-05	17.6386
Hot drink temperature	BC(ER+)	rs1663195	C	G	0.00768987	0.00164774	3.09999e-06	0.153908	1.54009e-05	17.0517
Hot drink temperature	BC(ER+)	rs1680349	A	G	-0.00673031	0.00119781	1.89998e-08	0.563781	2.228e-05	20.2016
Hot drink temperature	BC(ER+)	rs16851048	C	T	-0.00799944	0.00150357	1e-07	0.192623	1.99037e-05	19.1135
Hot drink temperature	BC(ER+)	rs16853589	A	G	0.00569854	0.00118835	1.6e-06	0.532167	1.61695e-05	17.4037
Hot drink temperature	BC(ER+)	rs16964786	G	C	-0.00937482	0.00179161	1.7e-07	0.12564	1.93096e-05	18.8415
Hot drink temperature	BC(ER+)	rs17023019	G	A	0.0121208	0.00124196	1.69981e-22	0.647408	6.70723e-05	40.7125
Hot drink temperature	BC(ER+)	rs17024335	C	T	-0.00828937	0.00143076	6.90001e-09	0.223585	2.38567e-05	20.9235
Hot drink temperature	BC(ER+)	rs17056996	A	G	-0.0103438	0.00207926	6.49995e-07	0.092754	1.80073e-05	18.2452
Hot drink temperature	BC(ER+)	rs17349258	A	G	-0.00645235	0.00124444	2.19999e-07	0.358056	1.91388e-05	18.7633
Hot drink temperature	BC(ER+)	rs17390055	C	T	0.00991392	0.00197212	5e-07	0.100852	1.78253e-05	18.1618
Hot drink temperature	BC(ER+)	rs17409597	C	T	-0.0069862	0.00119428	4.90004e-09	0.491526	2.43965e-05	21.1707
Hot drink temperature	BC(ER+)	rs17461712	C	T	0.0120892	0.00159479	3.40017e-14	0.167426	4.07447e-05	28.6566
Hot drink temperature	BC(ER+)	rs17513240	T	A	-0.0106455	0.00156881	1.20005e-11	0.172466	3.23483e-05	24.8118
Hot drink temperature	BC(ER+)	rs17579188	C	A	-0.00576778	0.00118872	1.2e-06	0.53784	1.65384e-05	17.5726
Hot drink temperature	BC(ER+)	rs1762601	T	G	0.00738532	0.00144458	3.2e-07	0.786737	1.83026e-05	18.3804
Hot drink temperature	BC(ER+)	rs17804813	G	C	-0.0166329	0.00318477	1.79999e-07	0.03834	2.04004e-05	19.341
Hot drink temperature	BC(ER+)	rs1790181	C	A	-0.00564414	0.00119326	2.19999e-06	0.530426	1.58692e-05	17.2662
Hot drink temperature	BC(ER+)	rs1870939	G	A	0.00644049	0.00120035	8.09991e-08	0.577294	2.02443e-05	19.2695
Hot drink temperature	BC(ER+)	rs1884844	G	A	-0.00599643	0.00121816	8.50002e-07	0.612158	1.70739e-05	17.8178
Hot drink temperature	BC(ER+)	rs1885162	A	G	0.00582251	0.00122513	2e-06	0.378613	1.59517e-05	17.304
Hot drink temperature	BC(ER+)	rs1943044	A	C	0.00597448	0.00120193	6.69993e-07	0.578825	1.74036e-05	17.9688
Hot drink temperature	BC(ER+)	rs1997468	T	C	0.0108619	0.0011942	9.3994e-20	0.439876	5.81375e-05	36.621
Hot drink temperature	BC(ER+)	rs2032512	C	A	-0.00891807	0.00121481	2.09991e-13	0.607796	3.79177e-05	27.3621
Hot drink temperature	BC(ER+)	rs2059696	G	A	0.00614529	0.00129255	2e-06	0.300451	1.58747e-05	17.2687
Hot drink temperature	BC(ER+)	rs210600	A	G	0.00767525	0.00132603	7.10003e-09	0.27676	2.35831e-05	20.7983
Hot drink temperature	BC(ER+)	rs2113336	A	C	-0.00721001	0.00119169	1.40001e-09	0.470426	2.59012e-05	21.8597
Hot drink temperature	BC(ER+)	rs2123782	C	T	-0.00580102	0.0012191	2e-06	0.613963	1.59518e-05	17.304
Hot drink temperature	BC(ER+)	rs2139487	C	A	-0.00624398	0.00134914	3.69999e-06	0.739415	1.50242e-05	16.8792
Hot drink temperature	BC(ER+)	rs2166480	A	G	-0.00568069	0.00120063	2.19999e-06	0.399937	1.54889e-05	17.092
Hot drink temperature	BC(ER+)	rs2255015	A	G	-0.00697811	0.00119165	4.70002e-09	0.454555	2.41459e-05	21.056
Hot drink temperature	BC(ER+)	rs2330696	G	A	0.0059665	0.00130407	4.79999e-06	0.705889	1.47814e-05	16.7681
Hot drink temperature	BC(ER+)	rs2360802	T	A	-0.00942447	0.00142345	3.59998e-11	0.225125	3.09884e-05	24.1891
Hot drink temperature	BC(ER+)	rs2472297	T	C	-0.0153851	0.00134465	2.60016e-30	0.261771	9.14836e-05	51.8915
Hot drink temperature	BC(ER+)	rs2496003	T	G	-0.00761112	0.00140571	6.1e-08	0.766513	2.07353e-05	19.4943
Hot drink temperature	BC(ER+)	rs2642644	C	A	0.00583397	0.00123297	2.19999e-06	0.627514	1.59108e-05	17.2852
Hot drink temperature	BC(ER+)	rs2702576	G	A	0.00741552	0.0012235	1.40001e-09	0.621311	2.58765e-05	21.8484
Hot drink temperature	BC(ER+)	rs2709884	C	A	-0.00635135	0.00120866	1.5e-07	0.405399	1.94478e-05	18.9048
Hot drink temperature	BC(ER+)	rs2728784	G	A	-0.0110087	0.00146285	5.30029e-14	0.208554	4.00075e-05	28.319
Hot drink temperature	BC(ER+)	rs2786529	G	C	-0.0083068	0.00145596	1.2e-08	0.209494	2.28546e-05	20.4647
Hot drink temperature	BC(ER+)	rs2825972	G	A	0.00875118	0.00130395	1.9002e-11	0.292758	3.17132e-05	24.521
Hot drink temperature	BC(ER+)	rs2834085	T	C	0.00631139	0.00121225	1.89998e-07	0.406784	1.92246e-05	18.8025
Hot drink temperature	BC(ER+)	rs2854300	C	G	-0.0148215	0.00294696	4.90004e-07	0.042652	1.794e-05	18.2144
Hot drink temperature	BC(ER+)	rs28550727	T	C	0.0303584	0.00662309	4.60002e-06	0.008145	1.48911e-05	16.8183
Hot drink temperature	BC(ER+)	rs2952896	A	G	0.00682299	0.00120832	1.6e-08	0.592305	2.24833e-05	20.2947
Hot drink temperature	BC(ER+)	rs2980639	A	G	0.00598356	0.00125827	2e-06	0.665891	1.59309e-05	17.2944
Hot drink temperature	BC(ER+)	rs3005138	A	G	0.00683649	0.00133071	2.80001e-07	0.273612	1.85781e-05	18.5065
Hot drink temperature	BC(ER+)	rs3117103	T	A	-0.0152595	0.00170721	4.00037e-19	0.139554	5.59212e-05	35.6061
Hot drink temperature	BC(ER+)	rs314280	G	A	-0.00618212	0.00119097	2.1e-07	0.547051	1.89401e-05	18.6723
Hot drink temperature	BC(ER+)	rs34052145	G	A	-0.00668753	0.00124897	8.60003e-08	0.352232	2.04084e-05	19.3446
Hot drink temperature	BC(ER+)	rs34210107	C	A	0.00575033	0.00122448	2.69998e-06	0.383442	1.56347e-05	17.1588
Hot drink temperature	BC(ER+)	rs34292254	T	G	0.0074428	0.0011946	4.70002e-10	0.552492	2.73924e-05	22.5425
Hot drink temperature	BC(ER+)	rs34759521	A	T	-0.00825854	0.00141691	5.60003e-09	0.227087	2.39419e-05	20.9626
Hot drink temperature	BC(ER+)	rs34935263	G	A	-0.00681729	0.00118993	1e-08	0.533192	2.31353e-05	20.5932
Hot drink temperature	BC(ER+)	rs34946754	G	A	-0.0109018	0.0022385	1.09999e-06	0.081363	1.77663e-05	18.1348
Hot drink temperature	BC(ER+)	rs35002324	A	G	0.00692488	0.00136944	4.30002e-07	0.250827	1.80223e-05	18.2521
Hot drink temperature	BC(ER+)	rs35572409	T	C	0.0084905	0.00168991	5.1e-07	0.144623	1.78358e-05	18.1666
Hot drink temperature	BC(ER+)	rs35837442	G	A	0.0066887	0.00125129	8.99995e-08	0.337859	2.0017e-05	19.1654
Hot drink temperature	BC(ER+)	rs365836	G	A	0.00631814	0.00134029	2.39999e-06	0.266647	1.5612e-05	17.1484
Hot drink temperature	BC(ER+)	rs3754855	G	A	-0.00648574	0.00121629	9.69996e-08	0.39374	2.00825e-05	19.1954
Hot drink temperature	BC(ER+)	rs3794889	C	G	-0.00714447	0.00135789	1.40001e-07	0.262723	1.97742e-05	19.0542
Hot drink temperature	BC(ER+)	rs3813024	A	G	0.00750228	0.00147206	3.50002e-07	0.211159	1.87506e-05	18.5855
Hot drink temperature	BC(ER+)	rs438647	C	T	0.00562995	0.00121248	3.40001e-06	0.596753	1.52547e-05	16.9848
Hot drink temperature	BC(ER+)	rs4394436	G	A	-0.00589476	0.00119411	8e-07	0.539431	1.7266e-05	17.9058
Hot drink temperature	BC(ER+)	rs4410790	C	T	-0.0109577	0.0012289	4.79954e-19	0.630852	5.59238e-05	35.6073
Hot drink temperature	BC(ER+)	rs4445944	A	G	-0.00589746	0.00120134	9.20005e-07	0.461727	1.72881e-05	17.9159
Hot drink temperature	BC(ER+)	rs4452038	T	C	-0.0111751	0.00122327	6.4998e-20	0.389867	5.9412e-05	37.2046
Hot drink temperature	BC(ER+)	rs4477562	T	C	-0.0104703	0.00178552	4.49997e-09	0.1287	2.45864e-05	21.2577
Hot drink temperature	BC(ER+)	rs4492837	C	G	-0.00679179	0.00120606	1.79999e-08	0.586887	2.23677e-05	20.2418
Hot drink temperature	BC(ER+)	rs450062	G	A	-0.00565875	0.00120116	2.5e-06	0.559933	1.57807e-05	17.2256
Hot drink temperature	BC(ER+)	rs4537651	A	G	0.00594341	0.00118844	5.69994e-07	0.527356	1.76092e-05	18.0629
Hot drink temperature	BC(ER+)	rs4675323	G	A	-0.0149741	0.00295192	3.89996e-07	0.958091	1.80063e-05	18.2447
Hot drink temperature	BC(ER+)	rs4734738	G	A	0.0058612	0.00120301	1.09999e-06	0.41681	1.67013e-05	17.6472
Hot drink temperature	BC(ER+)	rs4838880	T	C	-0.00823678	0.00175574	2.69998e-06	0.13229	1.55757e-05	17.1318
Hot drink temperature	BC(ER+)	rs4861140	T	A	-0.0081826	0.00155867	1.5e-07	0.176514	1.94647e-05	18.9125
Hot drink temperature	BC(ER+)	rs487512	C	T	0.00680776	0.00129358	1.40001e-07	0.6987	1.95132e-05	18.9347
Hot drink temperature	BC(ER+)	rs4899745	T	A	-0.00636411	0.00125502	4e-07	0.339241	1.81575e-05	18.314
Hot drink temperature	BC(ER+)	rs4962150	G	A	0.00581772	0.00121219	1.6e-06	0.419959	1.64893e-05	17.5501
Hot drink temperature	BC(ER+)	rs510026	C	T	0.00574422	0.00119265	1.5e-06	0.556709	1.62858e-05	17.4569
Hot drink temperature	BC(ER+)	rs55880962	A	G	0.00848655	0.00150523	1.7e-08	0.192325	2.23751e-05	20.2451
Hot drink temperature	BC(ER+)	rs56143595	T	G	-0.0103203	0.00130565	2.70023e-15	0.297784	4.45437e-05	30.3962
Hot drink temperature	BC(ER+)	rs56290710	G	C	0.00855432	0.00181422	2.39999e-06	0.121575	1.56297e-05	17.1565
Hot drink temperature	BC(ER+)	rs5761662	A	G	-0.00771172	0.00146842	1.5e-07	0.205085	1.93904e-05	18.8785
Hot drink temperature	BC(ER+)	rs58253660	C	G	-0.00688449	0.00146117	2.5e-06	0.225469	1.65539e-05	17.5797
Hot drink temperature	BC(ER+)	rs58391518	C	T	-0.0073709	0.00130713	1.7e-08	0.291369	2.24354e-05	20.2728
Hot drink temperature	BC(ER+)	rs59329174	T	C	0.00608822	0.00130664	3.2e-06	0.29026	1.5272e-05	16.9927
Hot drink temperature	BC(ER+)	rs6045331	G	C	-0.00759061	0.00122681	6.1e-10	0.37918	2.71265e-05	22.4208
Hot drink temperature	BC(ER+)	rs6074044	T	C	0.00820539	0.0017297	2.1e-06	0.137619	1.59811e-05	17.3174
Hot drink temperature	BC(ER+)	rs60753689	A	G	-0.0132572	0.00272328	1.09999e-06	0.049883	1.66595e-05	17.6281
Hot drink temperature	BC(ER+)	rs609682	T	C	0.00589296	0.00119021	7.39997e-07	0.464899	1.72779e-05	17.9112
Hot drink temperature	BC(ER+)	rs61909866	T	C	-0.00734016	0.00127652	8.9e-09	0.316065	2.32934e-05	20.6656
Hot drink temperature	BC(ER+)	rs62134736	A	G	0.00757696	0.00135104	2e-08	0.2591	2.20418e-05	20.0925
Hot drink temperature	BC(ER+)	rs62373491	T	C	0.00731804	0.00137913	1.09999e-07	0.244088	1.97623e-05	19.0488
Hot drink temperature	BC(ER+)	rs62403110	A	G	-0.00743216	0.00129009	8.40001e-09	0.302512	2.33098e-05	20.6732
Hot drink temperature	BC(ER+)	rs62572325	A	C	0.0112111	0.00173948	1.2e-10	0.13467	2.9294e-05	23.4133
Hot drink temperature	BC(ER+)	rs62580693	C	G	0.00804118	0.0013674	4.09996e-09	0.252484	2.44075e-05	21.1758
Hot drink temperature	BC(ER+)	rs6432221	G	T	0.00578509	0.00123616	2.90001e-06	0.635575	1.55033e-05	17.0986
Hot drink temperature	BC(ER+)	rs6435216	C	T	0.00642917	0.00124657	2.5e-07	0.342717	1.86221e-05	18.5267
Hot drink temperature	BC(ER+)	rs6499743	T	G	-0.00652974	0.00131834	7.29995e-07	0.286627	1.74363e-05	17.9837
Hot drink temperature	BC(ER+)	rs6736362	T	C	-0.00664831	0.00119534	2.69998e-08	0.560656	2.17748e-05	19.9703
Hot drink temperature	BC(ER+)	rs6746402	A	G	0.00584822	0.00121428	1.5e-06	0.409027	1.65347e-05	17.5709
Hot drink temperature	BC(ER+)	rs6870178	T	C	-0.0058081	0.00122678	2.19999e-06	0.374835	1.581e-05	17.2391
Hot drink temperature	BC(ER+)	rs6876382	G	C	-0.0151419	0.00252443	2e-09	0.05895	2.54383e-05	21.6477
Hot drink temperature	BC(ER+)	rs6892119	G	A	-0.0080653	0.00122024	3.90032e-11	0.574513	3.18022e-05	24.5618
Hot drink temperature	BC(ER+)	rs6925748	G	A	-0.00607196	0.00119998	4.20001e-07	0.426065	1.80313e-05	18.2561
Hot drink temperature	BC(ER+)	rs7039176	A	C	-0.00943239	0.00204735	4.09996e-06	0.093073	1.502e-05	16.8773
Hot drink temperature	BC(ER+)	rs7178146	C	G	0.0061002	0.00121957	5.69994e-07	0.387256	1.76602e-05	18.0862
Hot drink temperature	BC(ER+)	rs72636697	T	C	-0.00910948	0.00175222	2e-07	0.134055	1.9266e-05	18.8215
Hot drink temperature	BC(ER+)	rs72684248	C	A	0.0138054	0.00300501	4.30002e-06	0.041266	1.50806e-05	16.9051
Hot drink temperature	BC(ER+)	rs72743329	C	T	-0.00656272	0.00127311	2.5e-07	0.328708	1.90073e-05	18.703
Hot drink temperature	BC(ER+)	rs72828115	A	G	0.0114216	0.0023028	7.10003e-07	0.072672	1.75827e-05	18.0507
Hot drink temperature	BC(ER+)	rs74384251	T	C	0.00952526	0.00172669	3.50002e-08	0.136886	2.14393e-05	19.8167
Hot drink temperature	BC(ER+)	rs7619139	A	T	-0.00556882	0.00120774	4e-06	0.588693	1.5018e-05	16.8764
Hot drink temperature	BC(ER+)	rs76675759	C	T	-0.0067292	0.00143408	2.69998e-06	0.219132	1.54967e-05	17.0956
Hot drink temperature	BC(ER+)	rs77244957	C	T	-0.00894972	0.00166948	8.30004e-08	0.152318	2.06839e-05	19.4708
Hot drink temperature	BC(ER+)	rs77572354	G	C	-0.0104914	0.00214916	1.09999e-06	0.083929	1.69254e-05	17.7498
Hot drink temperature	BC(ER+)	rs79564740	C	T	-0.019251	0.00345293	2.5e-08	0.030417	2.18594e-05	20.009
Hot drink temperature	BC(ER+)	rs801525	A	G	-0.00866022	0.00189205	4.70002e-06	0.110067	1.46927e-05	16.7275
Hot drink temperature	BC(ER+)	rs8049080	G	A	-0.00578346	0.0012354	2.80001e-06	0.389243	1.59036e-05	17.2819
Hot drink temperature	BC(ER+)	rs8054755	T	C	-0.0158195	0.0031716	6.1e-07	0.037015	1.78407e-05	18.1689
Hot drink temperature	BC(ER+)	rs888405	G	A	0.00919625	0.00146844	3.79997e-10	0.794793	2.75866e-05	22.6314
Hot drink temperature	BC(ER+)	rs898614	T	C	-0.00626254	0.0012427	4.70002e-07	0.648984	1.78687e-05	18.1817
Hot drink temperature	BC(ER+)	rs9327369	G	C	-0.00695215	0.00134002	2.1e-07	0.268259	1.89749e-05	18.6882
Hot drink temperature	BC(ER+)	rs9372734	T	C	-0.00802444	0.00118828	1.39991e-11	0.482495	3.21564e-05	24.7239
Hot drink temperature	BC(ER+)	rs9389895	A	C	0.00583347	0.00124038	2.59998e-06	0.360562	1.56914e-05	17.1848
Hot drink temperature	BC(ER+)	rs9395708	A	G	-0.00784759	0.00122874	1.7e-10	0.374554	2.88541e-05	23.2118
Hot drink temperature	BC(ER+)	rs941444	G	C	-0.00618527	0.00122858	4.79999e-07	0.629618	1.78433e-05	18.1701
Hot drink temperature	BC(ER+)	rs9519109	A	C	0.0071674	0.00148091	1.29999e-06	0.794762	1.6759e-05	17.6736
Hot drink temperature	BC(ER+)	rs9554460	T	G	-0.00640452	0.00139363	4.30002e-06	0.239891	1.49587e-05	16.8492
Hot drink temperature	BC(ER+)	rs9570736	G	A	-0.00655673	0.00118731	3.29997e-08	0.518982	2.14644e-05	19.8281
Hot drink temperature	BC(ER+)	rs970719	T	C	-0.00551556	0.00120333	4.60002e-06	0.425085	1.48692e-05	16.8083
Hot drink temperature	BC(ER+)	rs975534	A	G	0.00557693	0.00119729	3.2e-06	0.568608	1.52583e-05	16.9864
Hot drink temperature	BC(ER+)	rs9828463	A	G	-0.00608857	0.00118663	2.90001e-07	0.480929	1.85084e-05	18.4746
Hot drink temperature	BC(ER+)	rs9876347	T	C	0.00634161	0.00122536	2.30001e-07	0.384644	1.90377e-05	18.717
Hot drink temperature	BC(ER+)	rs9911167	C	T	0.00631818	0.00119882	1.40001e-07	0.452746	1.97814e-05	19.0575
Hot drink temperature	BC(ER+)	rs9927660	G	A	0.00723135	0.0014135	3.09999e-07	0.7723	1.83915e-05	18.4211
Hot drink temperature	BC(ER+)	rs9928460	C	T	0.00621592	0.00127	9.90011e-07	0.32134	1.68522e-05	17.7163
Hot drink temperature	BC(ER+)	rs993485	G	A	-0.00622183	0.00122444	3.69999e-07	0.610406	1.84118e-05	18.4304
Cheese intake	BC(ER+)	rs10138053	C	T	0.0116051	0.0024879	3.09999e-06	0.719171	5.44004e-05	34.5622
Cheese intake	BC(ER+)	rs10146812	T	A	0.0114933	0.00245981	2.99999e-06	0.30014	5.54951e-05	35.0565
Cheese intake	BC(ER+)	rs10269830	G	A	-0.0111723	0.00229931	1.2e-06	0.600491	5.98892e-05	37.0406
Cheese intake	BC(ER+)	rs1032001	A	T	-0.0125543	0.00251165	5.80003e-07	0.272198	6.24472e-05	38.1957
Cheese intake	BC(ER+)	rs10499731	G	T	0.0127029	0.00241006	1.40001e-07	0.313589	6.94674e-05	41.3656
Cheese intake	BC(ER+)	rs1073242	A	G	0.015728	0.00229156	6.70039e-12	0.553825	0.000122252	65.2014
Cheese intake	BC(ER+)	rs10919061	T	C	-0.0156983	0.00314982	6.19998e-07	0.148626	6.23664e-05	38.1592
Cheese intake	BC(ER+)	rs10938397	G	A	-0.0127071	0.00225751	1.79999e-08	0.434462	7.93481e-05	45.8272
Cheese intake	BC(ER+)	rs11130789	T	C	0.012611	0.0024812	3.69999e-07	0.714994	6.48165e-05	39.2655
Cheese intake	BC(ER+)	rs111423440	A	G	0.0378965	0.0080266	2.30001e-06	0.024452	6.85159e-05	40.9359
Cheese intake	BC(ER+)	rs11213287	C	T	-0.0112308	0.00224025	5.39995e-07	0.472852	6.28795e-05	38.3909
Cheese intake	BC(ER+)	rs113067014	A	G	0.0261608	0.0055221	2.19999e-06	0.04476	5.85241e-05	36.4242
Cheese intake	BC(ER+)	rs113367286	T	C	0.0151797	0.00249985	1.29999e-09	0.278467	9.25947e-05	51.8089
Cheese intake	BC(ER+)	rs113811945	C	T	0.0180963	0.00369429	9.69996e-07	0.117076	6.77019e-05	40.5684
Cheese intake	BC(ER+)	rs113829457	C	T	-0.0144899	0.00307674	2.5e-06	0.168177	5.87433e-05	36.5232
Cheese intake	BC(ER+)	rs114121746	T	G	0.0183258	0.00372871	8.9e-07	0.099126	5.99801e-05	37.0817
Cheese intake	BC(ER+)	rs114534035	G	A	-0.0281839	0.00611459	4e-06	0.035065	5.37532e-05	34.27
Cheese intake	BC(ER+)	rs114964798	T	C	-0.0175951	0.0035957	9.90011e-07	0.108414	5.98497e-05	37.0228
Cheese intake	BC(ER+)	rs11620149	C	T	-0.0176745	0.0032085	3.59998e-08	0.143308	7.67042e-05	44.6334
Cheese intake	BC(ER+)	rs11649653	G	C	0.0138485	0.00229169	1.5e-09	0.38208	9.0557e-05	50.8887
Cheese intake	BC(ER+)	rs11669334	T	G	0.0144635	0.00294287	8.9e-07	0.180244	6.1819e-05	37.912
Cheese intake	BC(ER+)	rs11674347	G	A	-0.0344341	0.00726316	2.1e-06	0.024144	5.58731e-05	35.2272
Cheese intake	BC(ER+)	rs117309393	G	A	-0.0155401	0.00336605	3.89996e-06	0.126631	5.34165e-05	34.118
Cheese intake	BC(ER+)	rs11735256	C	T	-0.0119446	0.00232728	2.90001e-07	0.640689	6.56887e-05	39.6594
Cheese intake	BC(ER+)	rs117371901	T	C	-0.0193747	0.00416512	3.29997e-06	0.078278	5.41676e-05	34.4571
Cheese intake	BC(ER+)	rs11756671	A	C	-0.0108654	0.00236851	4.49997e-06	0.340658	5.30336e-05	33.9451
Cheese intake	BC(ER+)	rs118054760	C	T	0.0710203	0.0155249	4.79999e-06	0.005792	5.80899e-05	36.2282
Cheese intake	BC(ER+)	rs1235070	T	C	-0.0113198	0.00224121	4.39997e-07	0.528328	6.38633e-05	38.8351
Cheese intake	BC(ER+)	rs12447542	A	G	0.0197476	0.00340698	6.80002e-09	0.12558	8.56444e-05	48.6704
Cheese intake	BC(ER+)	rs12467836	A	G	0.0115601	0.00238156	1.2e-06	0.334377	5.94864e-05	36.8588
Cheese intake	BC(ER+)	rs12653706	T	C	0.0175617	0.00382155	4.30002e-06	0.094444	5.27537e-05	33.8187
Cheese intake	BC(ER+)	rs12666766	A	C	0.0111367	0.00242443	4.39997e-06	0.691679	5.28994e-05	33.8845
Cheese intake	BC(ER+)	rs12670420	A	G	-0.0115291	0.00249401	3.79997e-06	0.282472	5.38809e-05	34.3277
Cheese intake	BC(ER+)	rs12672200	A	G	-0.0137634	0.00239456	8.99995e-09	0.325794	8.3218e-05	47.5747
Cheese intake	BC(ER+)	rs12786959	T	A	-0.0160712	0.00281988	1.2e-08	0.196267	8.14865e-05	46.7929
Cheese intake	BC(ER+)	rs1291145	C	T	-0.0202495	0.00241026	4.40048e-17	0.685848	0.000176696	89.7894
Cheese intake	BC(ER+)	rs12951057	G	C	-0.0211557	0.00304376	3.59998e-12	0.165627	0.000123702	65.8563
Cheese intake	BC(ER+)	rs13107325	T	C	-0.0291639	0.00425285	7.00003e-12	0.074693	0.000117567	63.086
Cheese intake	BC(ER+)	rs13181793	A	G	-0.0111326	0.00225472	7.90005e-07	0.446142	6.12484e-05	37.6544
Cheese intake	BC(ER+)	rs136309	A	C	-0.014019	0.00277121	4.20001e-07	0.205461	6.41665e-05	38.972
Cheese intake	BC(ER+)	rs141547796	A	G	0.0210969	0.00409906	2.69998e-07	0.082364	6.72783e-05	40.3771
Cheese intake	BC(ER+)	rs141707337	T	C	-0.0225413	0.00417394	6.59994e-08	0.128581	0.000113865	61.4143
Cheese intake	BC(ER+)	rs1434511	T	C	0.0129646	0.00225868	9.49992e-09	0.455286	8.33683e-05	47.6426
Cheese intake	BC(ER+)	rs145345105	A	G	0.0520562	0.0109535	2e-06	0.011357	6.08524e-05	37.4756
Cheese intake	BC(ER+)	rs1473677	A	G	0.0146264	0.00318877	4.49997e-06	0.854309	5.3254e-05	34.0446
Cheese intake	BC(ER+)	rs1473781	A	G	-0.0117849	0.00235869	5.80003e-07	0.345669	6.2826e-05	38.3667
Cheese intake	BC(ER+)	rs150702313	A	G	-0.0202975	0.00404646	5.30005e-07	0.083496	6.30544e-05	38.4698
Cheese intake	BC(ER+)	rs150830434	T	G	-0.0261614	0.00509251	2.80001e-07	0.054609	7.06688e-05	41.9081
Cheese intake	BC(ER+)	rs1514755	G	A	0.0163749	0.00261651	3.89996e-10	0.239596	9.77038e-05	54.116
Cheese intake	BC(ER+)	rs1519043	G	T	-0.0112015	0.00226639	7.69999e-07	0.58115	6.10842e-05	37.5802
Cheese intake	BC(ER+)	rs1647396	A	G	-0.0121275	0.00225354	7.39997e-08	0.538881	7.30934e-05	43.0029
Cheese intake	BC(ER+)	rs17088737	C	T	0.0137032	0.00294123	3.2e-06	0.175424	5.43242e-05	34.5279
Cheese intake	BC(ER+)	rs17115145	T	C	-0.0128806	0.00228956	1.79999e-08	0.401282	7.97213e-05	45.9957
Cheese intake	BC(ER+)	rs17207890	A	G	0.0116768	0.00236233	7.69999e-07	0.344241	6.1558e-05	37.7942
Cheese intake	BC(ER+)	rs17342130	G	A	-0.0123081	0.00252837	1.09999e-06	0.267804	5.94096e-05	36.8241
Cheese intake	BC(ER+)	rs17704703	G	T	-0.0110237	0.0024057	4.60002e-06	0.313535	5.23105e-05	33.6186
Cheese intake	BC(ER+)	rs17815419	A	T	-0.0122972	0.00264784	3.40001e-06	0.237778	5.48145e-05	34.7492
Cheese intake	BC(ER+)	rs1806771	G	T	-0.0221467	0.004035	4.09996e-08	0.087876	7.86271e-05	45.5017
Cheese intake	BC(ER+)	rs1873036	T	C	0.014384	0.00293452	9.49992e-07	0.176161	6.00539e-05	37.115
Cheese intake	BC(ER+)	rs1886032	C	T	-0.0366703	0.00682041	7.59994e-08	0.027912	7.29719e-05	42.948
Cheese intake	BC(ER+)	rs1931805	C	T	0.0126363	0.00223591	1.6e-08	0.500062	7.9838e-05	46.0485
Cheese intake	BC(ER+)	rs1965353	C	A	0.0141229	0.00290562	1.2e-06	0.815625	5.99888e-05	37.0856
Cheese intake	BC(ER+)	rs2029401	G	A	0.0116368	0.00227276	3.09999e-07	0.586341	6.56886e-05	39.6593
Cheese intake	BC(ER+)	rs2086504	C	A	-0.0136524	0.00279903	1.09999e-06	0.203663	6.04585e-05	37.2977
Cheese intake	BC(ER+)	rs2092412	C	T	-0.0296066	0.006331	2.90001e-06	0.032327	5.48405e-05	34.7609
Cheese intake	BC(ER+)	rs215629	C	G	0.0112203	0.00236931	2.19999e-06	0.662354	5.63107e-05	35.4248
Cheese intake	BC(ER+)	rs221418	G	T	0.0106082	0.00232212	4.90004e-06	0.368889	5.2398e-05	33.6581
Cheese intake	BC(ER+)	rs2245959	A	G	0.0115691	0.0023259	6.59994e-07	0.357857	6.15135e-05	37.7741
Cheese intake	BC(ER+)	rs2302351	A	G	0.0112313	0.00224106	5.39995e-07	0.470445	6.28507e-05	38.3779
Cheese intake	BC(ER+)	rs2330698	A	G	-0.011219	0.0024357	4.09996e-06	0.300856	5.29497e-05	33.9072
Cheese intake	BC(ER+)	rs2339928	A	G	0.0148578	0.00244494	1.2e-09	0.704069	9.19909e-05	51.5362
Cheese intake	BC(ER+)	rs2352974	T	C	-0.0144972	0.0022428	1e-10	0.48979	0.000105041	57.4291
Cheese intake	BC(ER+)	rs2372904	G	A	-0.011389	0.00224644	4e-07	0.465925	6.45534e-05	39.1467
Cheese intake	BC(ER+)	rs242643	G	A	-0.0116808	0.00243368	1.6e-06	0.303008	5.76311e-05	36.021
Cheese intake	BC(ER+)	rs2644109	T	C	-0.0112241	0.002366	2.1e-06	0.335762	5.61938e-05	35.372
Cheese intake	BC(ER+)	rs2802530	A	G	0.0186266	0.00339704	4.20001e-08	0.876502	7.51121e-05	43.9145
Cheese intake	BC(ER+)	rs281219	G	A	-0.0134431	0.00274173	9.40005e-07	0.787849	6.04111e-05	37.2763
Cheese intake	BC(ER+)	rs2824098	G	A	0.0111138	0.00231411	1.6e-06	0.624689	5.79176e-05	36.1504
Cheese intake	BC(ER+)	rs2832747	T	C	-0.0102578	0.00223801	4.60002e-06	0.469081	5.241e-05	33.6635
Cheese intake	BC(ER+)	rs2838986	G	A	-0.0148748	0.00288659	2.59998e-07	0.816204	6.63846e-05	39.9736
Cheese intake	BC(ER+)	rs28415940	C	T	-0.0188334	0.00362075	2e-07	0.893535	6.74848e-05	40.4704
Cheese intake	BC(ER+)	rs2854175	A	C	0.0169937	0.00256857	3.69999e-11	0.257474	0.000110421	59.8587
Cheese intake	BC(ER+)	rs2870681	C	A	0.0111006	0.00231387	1.6e-06	0.368108	5.73246e-05	35.8826
Cheese intake	BC(ER+)	rs289232	A	G	0.010529	0.00224939	2.90001e-06	0.554358	5.47748e-05	34.7313
Cheese intake	BC(ER+)	rs2900884	A	G	-0.0110049	0.00225693	1.09999e-06	0.450479	5.99599e-05	37.0726
Cheese intake	BC(ER+)	rs2960578	G	T	0.0170282	0.00223594	2.60016e-14	0.496281	0.000144972	75.4619
Cheese intake	BC(ER+)	rs2968940	A	G	0.012276	0.00239979	3.09999e-07	0.681989	6.53677e-05	39.5144
Cheese intake	BC(ER+)	rs3204347	A	G	-0.0127209	0.00255038	6.1e-07	0.260676	6.23737e-05	38.1625
Cheese intake	BC(ER+)	rs34198643	T	C	-0.0167006	0.00267855	4.49997e-10	0.224165	9.70133e-05	53.8042
Cheese intake	BC(ER+)	rs34205186	T	C	-0.0105899	0.00225903	2.80001e-06	0.429912	5.49712e-05	34.82
Cheese intake	BC(ER+)	rs34423638	G	A	0.0140364	0.00269662	1.89998e-07	0.223112	6.83003e-05	40.8386
Cheese intake	BC(ER+)	rs34453616	G	C	0.0131085	0.00280663	2.99999e-06	0.198148	5.46034e-05	34.6539
Cheese intake	BC(ER+)	rs35270670	G	A	0.0163794	0.00270974	1.5e-09	0.217962	9.14607e-05	51.2968
Cheese intake	BC(ER+)	rs35392738	C	A	0.0115863	0.00246282	2.5e-06	0.292249	5.55332e-05	35.0738
Cheese intake	BC(ER+)	rs35625885	G	A	-0.0167091	0.00341151	9.69996e-07	0.124768	6.09765e-05	37.5316
Cheese intake	BC(ER+)	rs35760956	G	A	-0.0109543	0.00228632	1.7e-06	0.404812	5.78238e-05	36.108
Cheese intake	BC(ER+)	rs3733421	C	T	-0.0108423	0.00228394	2.1e-06	0.586825	5.70053e-05	35.7385
Cheese intake	BC(ER+)	rs376580	A	G	0.0105486	0.00229199	4.20001e-06	0.61077	5.29058e-05	33.8874
Cheese intake	BC(ER+)	rs3911016	G	T	0.0213573	0.0034399	5.30005e-10	0.120938	9.69851e-05	53.7915
Cheese intake	BC(ER+)	rs40019	G	A	0.0149178	0.00313691	2e-06	0.150718	5.69714e-05	35.7231
Cheese intake	BC(ER+)	rs4074103	C	G	-0.0142191	0.002633	6.69993e-08	0.235074	7.27107e-05	42.8301
Cheese intake	BC(ER+)	rs4140685	T	G	0.0127826	0.00242283	1.29999e-07	0.310798	6.99992e-05	41.6057
Cheese intake	BC(ER+)	rs4282974	T	C	0.018139	0.00394827	4.30002e-06	0.908241	5.48411e-05	34.7613
Cheese intake	BC(ER+)	rs4296548	G	T	0.0130245	0.00228781	1.2e-08	0.609594	8.07438e-05	46.4575
Cheese intake	BC(ER+)	rs4503172	T	C	0.0129596	0.002293	1.6e-08	0.608301	8.00358e-05	46.1378
Cheese intake	BC(ER+)	rs4655801	G	T	-0.0121159	0.00239493	4.20001e-07	0.319577	6.38404e-05	38.8248
Cheese intake	BC(ER+)	rs4675530	G	A	0.011176	0.00228091	9.59997e-07	0.587045	6.05588e-05	37.343
Cheese intake	BC(ER+)	rs4681981	A	C	-0.0124361	0.00224121	2.90001e-08	0.469086	7.70327e-05	44.7817
Cheese intake	BC(ER+)	rs4692708	C	A	0.0147298	0.00258904	1.29999e-08	0.252659	8.19365e-05	46.996
Cheese intake	BC(ER+)	rs4721694	G	T	-0.0131277	0.00281208	2.99999e-06	0.199748	5.50955e-05	34.8761
Cheese intake	BC(ER+)	rs4776970	T	A	0.0154088	0.00232683	3.50026e-11	0.357982	0.000109138	59.2794
Cheese intake	BC(ER+)	rs4860341	C	T	0.0243652	0.00435152	2.19999e-08	0.928742	7.85776e-05	45.4793
Cheese intake	BC(ER+)	rs4886168	C	T	-0.014079	0.00307151	4.60002e-06	0.161443	5.36692e-05	34.2321
Cheese intake	BC(ER+)	rs504675	T	C	0.0274418	0.00234182	1e-31	0.352634	0.000343819	165.282
Cheese intake	BC(ER+)	rs519250	T	C	-0.0150681	0.00313612	1.5e-06	0.851452	5.74346e-05	35.9323
Cheese intake	BC(ER+)	rs531358	T	C	0.0131666	0.00233731	1.79999e-08	0.649768	7.89026e-05	45.6261
Cheese intake	BC(ER+)	rs59784053	G	A	-0.0123644	0.00259671	1.89998e-06	0.247229	5.69034e-05	35.6924
Cheese intake	BC(ER+)	rs6089798	G	A	0.0155763	0.00333543	2.99999e-06	0.128796	5.44479e-05	34.5837
Cheese intake	BC(ER+)	rs6126641	A	G	0.013226	0.00239492	3.29997e-08	0.336196	7.80763e-05	45.253
Cheese intake	BC(ER+)	rs614132	G	A	0.0150954	0.00281146	7.90005e-08	0.196345	7.19132e-05	42.47
Cheese intake	BC(ER+)	rs61734410	T	C	0.016654	0.00262279	2.19999e-10	0.255213	0.000105439	57.6091
Cheese intake	BC(ER+)	rs61757207	G	A	-0.0484087	0.00924504	1.6e-07	0.014775	6.82244e-05	40.8043
Cheese intake	BC(ER+)	rs62034322	A	G	-0.0139355	0.00229986	1.40001e-09	0.379848	9.1492e-05	51.311
Cheese intake	BC(ER+)	rs62048491	C	G	0.0121299	0.00238796	3.79997e-07	0.324384	6.44917e-05	39.1188
Cheese intake	BC(ER+)	rs62098037	T	C	-0.010958	0.0022372	9.69996e-07	0.524829	5.98908e-05	37.0414
Cheese intake	BC(ER+)	rs62236533	A	G	0.0247617	0.00364674	1.10002e-11	0.108791	0.000118895	63.6856
Cheese intake	BC(ER+)	rs62245792	A	T	-0.0179341	0.00316317	1.40001e-08	0.150049	8.20382e-05	47.042
Cheese intake	BC(ER+)	rs6498981	G	A	-0.0116458	0.00245893	2.19999e-06	0.709218	5.59392e-05	35.257
Cheese intake	BC(ER+)	rs660240	C	T	-0.0128558	0.00271971	2.30001e-06	0.78475	5.58345e-05	35.2098
Cheese intake	BC(ER+)	rs6602662	G	A	0.0120951	0.00254348	2e-06	0.736646	5.67607e-05	35.628
Cheese intake	BC(ER+)	rs66468220	T	C	0.0162028	0.00306548	1.29999e-07	0.158571	7.0057e-05	41.6318
Cheese intake	BC(ER+)	rs66510028	C	T	-0.0159964	0.00317671	4.79999e-07	0.14494	6.34248e-05	38.6371
Cheese intake	BC(ER+)	rs6685323	T	C	-0.0131886	0.00241592	4.79999e-08	0.309293	7.43175e-05	43.5557
Cheese intake	BC(ER+)	rs66905828	C	A	0.0113742	0.00245177	3.50002e-06	0.296309	5.39509e-05	34.3593
Cheese intake	BC(ER+)	rs6694085	G	T	0.0138461	0.00297694	3.29997e-06	0.169204	5.39001e-05	34.3364
Cheese intake	BC(ER+)	rs6706648	T	C	0.0116241	0.00239938	1.29999e-06	0.316385	5.84489e-05	36.3903
Cheese intake	BC(ER+)	rs67238148	T	G	0.0165432	0.00271432	1.09999e-09	0.217471	9.31474e-05	52.0585
Cheese intake	BC(ER+)	rs6774906	C	A	0.0316294	0.00567262	2.5e-08	0.040653	7.80333e-05	45.2336
Cheese intake	BC(ER+)	rs678349	T	C	-0.0103925	0.00224643	3.69999e-06	0.540435	5.36489e-05	34.2229
Cheese intake	BC(ER+)	rs683996	T	C	0.0137941	0.00267988	2.59998e-07	0.223693	6.6085e-05	39.8383
Cheese intake	BC(ER+)	rs6857	T	C	-0.0151772	0.00298047	3.50002e-07	0.170113	6.50384e-05	39.3657
Cheese intake	BC(ER+)	rs6873324	C	A	-0.0124766	0.00227073	3.89996e-08	0.425802	7.61188e-05	44.369
Cheese intake	BC(ER+)	rs6897252	T	C	-0.0122964	0.00228524	7.39997e-08	0.605036	7.22644e-05	42.6286
Cheese intake	BC(ER+)	rs7012814	A	G	-0.0185161	0.00225388	2.09991e-16	0.473966	0.000170958	87.1981
Cheese intake	BC(ER+)	rs71386942	A	C	0.0144554	0.00252205	9.90011e-09	0.268947	8.21686e-05	47.1008
Cheese intake	BC(ER+)	rs7185391	G	T	-0.0132978	0.00250704	1.09999e-07	0.72481	7.05418e-05	41.8507
Cheese intake	BC(ER+)	rs7236339	A	G	-0.0124774	0.00268068	3.2e-06	0.227742	5.47626e-05	34.7258
Cheese intake	BC(ER+)	rs7259537	T	C	-0.0108991	0.00233706	3.09999e-06	0.364035	5.50032e-05	34.8344
Cheese intake	BC(ER+)	rs72752436	G	T	-0.023521	0.00457338	2.69998e-07	0.06689	6.90614e-05	41.1823
Cheese intake	BC(ER+)	rs72814382	A	G	0.0689174	0.0143938	1.7e-06	0.006649	6.27403e-05	38.328
Cheese intake	BC(ER+)	rs72829857	G	A	0.0121911	0.00264214	3.89996e-06	0.234427	5.3347e-05	34.0866
Cheese intake	BC(ER+)	rs72845670	C	T	0.0116829	0.00228756	3.29997e-07	0.392286	6.50779e-05	39.3835
Cheese intake	BC(ER+)	rs72970243	A	G	0.0222011	0.00340166	6.70039e-11	0.12044	0.000104428	57.1523
Cheese intake	BC(ER+)	rs73024305	C	G	0.0325373	0.00492718	4.00037e-11	0.054789	0.000109652	59.5114
Cheese intake	BC(ER+)	rs73096946	C	T	-0.0205914	0.00306664	1.9002e-11	0.157396	0.000112465	60.782
Cheese intake	BC(ER+)	rs73335955	C	T	0.0277726	0.00497824	2.39999e-08	0.05334	7.78951e-05	45.1711
Cheese intake	BC(ER+)	rs7386207	T	C	-0.0124974	0.00226925	3.59998e-08	0.563517	7.68323e-05	44.6912
Cheese intake	BC(ER+)	rs7439876	A	G	0.0117124	0.00226529	2.30001e-07	0.570648	6.72208e-05	40.3511
Cheese intake	BC(ER+)	rs7515509	A	G	-0.0123267	0.0022849	6.90001e-08	0.392291	7.24482e-05	42.7116
Cheese intake	BC(ER+)	rs752179	A	T	0.0127092	0.00243649	1.79999e-07	0.301387	6.80186e-05	40.7114
Cheese intake	BC(ER+)	rs75499503	T	C	0.0141429	0.00273585	2.30001e-07	0.220139	6.86786e-05	41.0094
Cheese intake	BC(ER+)	rs7607369	G	A	0.011774	0.00225176	1.7e-07	0.567378	6.80549e-05	40.7278
Cheese intake	BC(ER+)	rs7730004	T	C	-0.0113206	0.00239287	2.19999e-06	0.677618	5.59918e-05	35.2808
Cheese intake	BC(ER+)	rs77742462	G	A	-0.0474668	0.00827804	9.80009e-09	0.020525	9.05913e-05	50.9042
Cheese intake	BC(ER+)	rs77837876	C	T	0.0394721	0.00840003	2.59998e-06	0.019681	6.01208e-05	37.1452
Cheese intake	BC(ER+)	rs78370515	T	C	-0.0281161	0.00531531	1.2e-07	0.050045	7.5163e-05	43.9374
Cheese intake	BC(ER+)	rs78548855	T	G	0.0357381	0.00777371	4.30002e-06	0.02122	5.30546e-05	33.9546
Cheese intake	BC(ER+)	rs78876700	A	G	0.0180965	0.00327852	3.40001e-08	0.137431	7.76422e-05	45.0569
Cheese intake	BC(ER+)	rs78898535	A	G	0.0283853	0.00607897	2.99999e-06	0.038384	5.94797e-05	36.8557
Cheese intake	BC(ER+)	rs79147413	G	A	-0.0222469	0.0044606	6.1e-07	0.067267	6.21053e-05	38.0413
Cheese intake	BC(ER+)	rs79184944	A	T	0.0196018	0.00328458	2.39999e-09	0.134346	8.93698e-05	50.3527
Cheese intake	BC(ER+)	rs7925389	T	A	-0.0122974	0.00238044	2.39999e-07	0.326518	6.65104e-05	40.0304
Cheese intake	BC(ER+)	rs7936836	A	C	0.0159029	0.00227272	2.60016e-12	0.417538	0.000123012	65.5446
Cheese intake	BC(ER+)	rs79398870	C	T	-0.0187161	0.00388806	1.5e-06	0.090813	5.78445e-05	36.1174
Cheese intake	BC(ER+)	rs8059277	C	T	0.0117243	0.00224143	1.7e-07	0.533177	6.8427e-05	40.8958
Cheese intake	BC(ER+)	rs919109	C	G	0.0199382	0.00324329	7.90005e-10	0.138752	9.501e-05	52.8996
Cheese intake	BC(ER+)	rs9377684	G	A	0.0136639	0.00281271	1.2e-06	0.196152	5.8877e-05	36.5836
Cheese intake	BC(ER+)	rs9504123	C	A	0.0141706	0.00250387	1.5e-08	0.274743	8.00249e-05	46.1328
Cheese intake	BC(ER+)	rs9649582	T	A	-0.0146166	0.00241153	1.40001e-09	0.317256	9.2553e-05	51.7901
Cheese intake	BC(ER+)	rs9667814	G	C	0.0173807	0.00357388	1.2e-06	0.887781	6.01917e-05	37.1772
Cheese intake	BC(ER+)	rs9735764	G	A	-0.013295	0.00281607	2.30001e-06	0.203172	5.72315e-05	35.8406
Cheese intake	BC(ER+)	rs975303	G	A	0.0212756	0.00290699	2.49977e-13	0.181313	0.000134382	70.6794
Cheese intake	BC(ER+)	rs992903	T	C	-0.0106659	0.0023153	4.09996e-06	0.631345	5.29556e-05	33.9099
Cheese intake	BC(ER+)	rs9996848	A	C	0.0167234	0.00350527	1.79999e-06	0.116485	5.75656e-05	35.9914
Water intake	BC(ER+)	rs10140117	T	C	0.00872215	0.00183506	2e-06	0.426318	3.72119e-05	25.9119
Water intake	BC(ER+)	rs10440373	T	C	-0.00939373	0.00195567	1.6e-06	0.315781	3.81318e-05	26.3052
Water intake	BC(ER+)	rs1055253	G	A	0.00891316	0.00183895	1.29999e-06	0.414538	3.85617e-05	26.4891
Water intake	BC(ER+)	rs10758255	A	T	-0.0107871	0.00186047	6.69993e-09	0.609855	5.53722e-05	33.6777
Water intake	BC(ER+)	rs10822004	C	G	0.00876287	0.00189075	3.59998e-06	0.642853	3.52599e-05	25.0772
Water intake	BC(ER+)	rs10857939	C	T	-0.00892565	0.00189546	2.5e-06	0.64899	3.62967e-05	25.5205
Water intake	BC(ER+)	rs10892517	C	T	-0.00947839	0.00181697	1.79999e-07	0.520643	4.48434e-05	29.1753
Water intake	BC(ER+)	rs10954732	A	G	0.0106197	0.00192806	3.59998e-08	0.671297	4.97706e-05	31.2823
Water intake	BC(ER+)	rs110302	A	T	-0.0131049	0.00287185	5e-06	0.888609	3.39984e-05	24.5377
Water intake	BC(ER+)	rs11125629	G	A	0.0108674	0.00182295	2.5e-09	0.546761	5.85337e-05	35.0297
Water intake	BC(ER+)	rs11140831	G	A	-0.0123822	0.00183612	1.50003e-11	0.514151	7.6598e-05	42.7548
Water intake	BC(ER+)	rs11167599	C	A	-0.00944518	0.00188387	5.30005e-07	0.636608	4.1276e-05	27.6498
Water intake	BC(ER+)	rs112698424	G	A	0.0247821	0.00498149	6.49995e-07	0.036712	4.34381e-05	28.5743
Water intake	BC(ER+)	rs113608681	A	G	0.031699	0.00649031	1e-06	0.02076	4.08543e-05	27.4694
Water intake	BC(ER+)	rs11636496	A	G	0.00894188	0.00190596	2.69998e-06	0.346276	3.61997e-05	25.479
Water intake	BC(ER+)	rs11714200	A	G	-0.0096423	0.00186401	2.30001e-07	0.619968	4.38108e-05	28.7337
Water intake	BC(ER+)	rs117472997	T	C	0.0254323	0.0055429	4.49997e-06	0.028066	3.52873e-05	25.0889
Water intake	BC(ER+)	rs11770515	T	C	0.0117475	0.00225161	1.79999e-07	0.204743	4.49405e-05	29.2168
Water intake	BC(ER+)	rs117810762	A	G	-0.0355633	0.00695695	3.2e-07	0.017776	4.4165e-05	28.8852
Water intake	BC(ER+)	rs118027723	T	C	-0.0302224	0.00574637	1.40001e-07	0.025678	4.57037e-05	29.5432
Water intake	BC(ER+)	rs11858506	T	C	-0.00885486	0.00190637	3.40001e-06	0.651091	3.56244e-05	25.233
Water intake	BC(ER+)	rs11890994	T	A	0.0110947	0.00187936	3.59998e-09	0.371683	5.74927e-05	34.5845
Water intake	BC(ER+)	rs11961595	A	T	0.00993128	0.00205318	1.29999e-06	0.268578	3.87506e-05	26.5699
Water intake	BC(ER+)	rs12148568	A	G	0.00905309	0.001839	8.50002e-07	0.439437	4.0378e-05	27.2658
Water intake	BC(ER+)	rs12355543	G	T	-0.0173515	0.00356052	1.09999e-06	0.070324	3.93676e-05	26.8337
Water intake	BC(ER+)	rs12599773	G	A	-0.0150453	0.00324563	3.59998e-06	0.086976	3.59512e-05	25.3728
Water intake	BC(ER+)	rs12620738	T	C	-0.00930719	0.00181871	3.09999e-07	0.483047	4.32621e-05	28.4991
Water intake	BC(ER+)	rs12692772	A	C	0.0148281	0.00274552	6.59994e-08	0.124093	4.77976e-05	30.4386
Water intake	BC(ER+)	rs12883674	A	G	-0.00868126	0.00183748	2.30001e-06	0.421918	3.67632e-05	25.72
Water intake	BC(ER+)	rs12894578	A	C	-0.0133581	0.00260095	2.80001e-07	0.142195	4.35304e-05	28.6138
Water intake	BC(ER+)	rs12949279	C	T	-0.00846908	0.00182594	3.50002e-06	0.436711	3.52881e-05	25.0892
Water intake	BC(ER+)	rs12981418	T	G	-0.00968817	0.00188109	2.59998e-07	0.378376	4.41535e-05	28.8802
Water intake	BC(ER+)	rs1313237	C	A	0.00968736	0.00185712	1.79999e-07	0.392005	4.47335e-05	29.1283
Water intake	BC(ER+)	rs13171354	T	C	-0.0171056	0.0035619	1.6e-06	0.069796	3.7994e-05	26.2463
Water intake	BC(ER+)	rs13274119	A	C	0.0126558	0.00263046	1.5e-06	0.139574	3.84704e-05	26.4501
Water intake	BC(ER+)	rs13409451	G	A	-0.00899179	0.00186072	1.29999e-06	0.390052	3.84714e-05	26.4505
Water intake	BC(ER+)	rs1409555	T	G	0.0089518	0.00181839	8.50002e-07	0.48318	4.0022e-05	27.1135
Water intake	BC(ER+)	rs14135	C	T	-0.0116877	0.00219578	1e-07	0.217664	4.6523e-05	29.8935
Water intake	BC(ER+)	rs146394874	A	C	0.0261419	0.00421977	5.80003e-10	0.049323	6.40895e-05	37.4055
Water intake	BC(ER+)	rs150996250	A	G	0.0526598	0.0107819	1e-06	0.00873	4.79948e-05	30.5229
Water intake	BC(ER+)	rs1515099	A	G	0.00984293	0.00188799	1.89998e-07	0.641505	4.45617e-05	29.0548
Water intake	BC(ER+)	rs1554704	C	T	-0.0101722	0.00193594	1.5e-07	0.656919	4.6641e-05	29.944
Water intake	BC(ER+)	rs16827614	C	A	-0.0146083	0.00302421	1.40001e-06	0.099531	3.82522e-05	26.3567
Water intake	BC(ER+)	rs16989667	G	T	0.0182449	0.00359589	3.89996e-07	0.068516	4.24894e-05	28.1686
Water intake	BC(ER+)	rs1721282	G	A	-0.00913879	0.00186562	9.69996e-07	0.380806	3.93856e-05	26.8414
Water intake	BC(ER+)	rs17348586	G	A	-0.0157104	0.00312407	4.90004e-07	0.092768	4.15452e-05	27.7649
Water intake	BC(ER+)	rs17444495	A	G	0.00910652	0.00182972	6.49995e-07	0.431499	4.06861e-05	27.3975
Water intake	BC(ER+)	rs1754751	A	G	-0.00979524	0.00211919	3.79997e-06	0.755929	3.54044e-05	25.139
Water intake	BC(ER+)	rs182050989	T	C	0.030528	0.00547389	2.39999e-08	0.02835	5.1344e-05	31.9551
Water intake	BC(ER+)	rs1873276	C	G	-0.008854	0.00183897	1.5e-06	0.415918	3.80882e-05	26.2866
Water intake	BC(ER+)	rs1888980	G	A	0.0100631	0.00201322	5.80003e-07	0.295027	4.21238e-05	28.0123
Water intake	BC(ER+)	rs1932358	C	T	-0.00839761	0.00181568	3.69999e-06	0.535731	3.50799e-05	25.0002
Water intake	BC(ER+)	rs1963510	G	A	0.0133068	0.0018195	2.60016e-13	0.458107	8.79139e-05	47.5941
Water intake	BC(ER+)	rs197503	A	G	0.00920739	0.00186821	8.30004e-07	0.621704	3.98766e-05	27.0514
Water intake	BC(ER+)	rs1977819	T	C	0.0101565	0.00204433	6.80002e-07	0.276373	4.12599e-05	27.6429
Water intake	BC(ER+)	rs2043294	T	A	0.0116888	0.00237865	8.9e-07	0.181595	4.06108e-05	27.3653
Water intake	BC(ER+)	rs2198234	T	G	0.0116702	0.00181594	1.29999e-10	0.528757	6.78715e-05	39.0229
Water intake	BC(ER+)	rs2269918	A	C	0.00924961	0.00184509	5.39995e-07	0.403597	4.11874e-05	27.6119
Water intake	BC(ER+)	rs2274156	T	C	-0.011485	0.00207059	2.90001e-08	0.258771	5.06011e-05	31.6374
Water intake	BC(ER+)	rs2283102	G	A	-0.00954451	0.00195033	9.90011e-07	0.314448	3.92759e-05	26.7945
Water intake	BC(ER+)	rs2289292	T	C	-0.012769	0.001927	3.40017e-11	0.334337	7.25743e-05	41.034
Water intake	BC(ER+)	rs2305813	C	G	-0.019115	0.00276856	5.00035e-12	0.123354	7.90235e-05	43.792
Water intake	BC(ER+)	rs2435200	A	G	0.0112139	0.0018384	1.09999e-09	0.412694	6.09587e-05	36.0667
Water intake	BC(ER+)	rs2472297	T	C	-0.0334187	0.00205714	2.39994e-59	0.26061	0.000430401	194.113
Water intake	BC(ER+)	rs2478807	T	A	-0.00885701	0.00186812	2.1e-06	0.612734	3.72294e-05	25.9193
Water intake	BC(ER+)	rs2508822	G	A	0.00951344	0.00181207	1.5e-07	0.514091	4.52168e-05	29.335
Water intake	BC(ER+)	rs2516491	C	A	-0.00927439	0.00202672	4.70002e-06	0.275278	3.43197e-05	24.6751
Water intake	BC(ER+)	rs2535692	G	A	0.0109653	0.00204907	8.70001e-08	0.734146	4.6935e-05	30.0697
Water intake	BC(ER+)	rs256231	C	T	-0.0104293	0.00191346	5e-08	0.341685	4.89328e-05	30.924
Water intake	BC(ER+)	rs2597177	A	G	0.00869587	0.00189948	4.70002e-06	0.347915	3.4311e-05	24.6714
Water intake	BC(ER+)	rs2656285	C	T	0.0122418	0.00200721	1.09999e-09	0.709918	6.17234e-05	36.3937
Water intake	BC(ER+)	rs2675638	A	G	0.00881272	0.00183094	1.5e-06	0.419521	3.7826e-05	26.1745
Water intake	BC(ER+)	rs2716991	G	T	-0.00914254	0.00182269	5.30005e-07	0.468507	4.16272e-05	27.8
Water intake	BC(ER+)	rs2826576	A	G	0.00927937	0.00197498	2.59998e-06	0.307722	3.66865e-05	25.6872
Water intake	BC(ER+)	rs2847182	G	A	-0.0362997	0.00754953	1.5e-06	0.01456	3.78118e-05	26.1684
Water intake	BC(ER+)	rs2915858	G	A	0.00902377	0.00184258	9.69996e-07	0.569518	3.99272e-05	27.073
Water intake	BC(ER+)	rs2917704	A	G	-0.00861358	0.00185822	3.59998e-06	0.605697	3.54391e-05	25.1538
Water intake	BC(ER+)	rs3195047	T	C	0.0150751	0.00317412	2e-06	0.089225	3.69358e-05	25.7938
Water intake	BC(ER+)	rs34533294	C	T	0.0364706	0.0068762	1.09999e-07	0.018562	4.84622e-05	30.7228
Water intake	BC(ER+)	rs34778589	C	A	0.0157215	0.00329467	1.79999e-06	0.083204	3.77081e-05	26.1241
Water intake	BC(ER+)	rs34940743	G	A	-0.0103922	0.00189846	4.39997e-08	0.346783	4.89283e-05	30.9221
Water intake	BC(ER+)	rs34967813	G	A	-0.0120553	0.00195555	7.10003e-10	0.311025	6.22852e-05	36.6339
Water intake	BC(ER+)	rs35028442	C	G	0.0164243	0.00268796	9.90011e-10	0.137272	6.38939e-05	37.3219
Water intake	BC(ER+)	rs3746410	G	A	0.0168391	0.00225025	7.29962e-14	0.20396	9.20763e-05	49.3741
Water intake	BC(ER+)	rs3763874	A	G	0.0163297	0.00183963	6.90081e-19	0.41763	0.000129711	65.4698
Water intake	BC(ER+)	rs3773377	G	A	-0.00871514	0.00183742	2.1e-06	0.58408	3.69029e-05	25.7798
Water intake	BC(ER+)	rs3808058	T	C	0.0183317	0.00281615	7.50067e-11	0.117807	6.98506e-05	39.8692
Water intake	BC(ER+)	rs3825036	A	G	0.0131285	0.00263662	6.4e-07	0.138651	4.11682e-05	27.6037
Water intake	BC(ER+)	rs3933088	C	T	-0.0100115	0.00183903	5.19996e-08	0.433637	4.92322e-05	31.052
Water intake	BC(ER+)	rs393521	G	T	-0.0114037	0.00217578	1.6e-07	0.222935	4.50565e-05	29.2664
Water intake	BC(ER+)	rs4239466	C	A	0.0106426	0.00189646	2e-08	0.391897	5.39852e-05	33.0846
Water intake	BC(ER+)	rs429358	C	T	0.0166809	0.00250899	2.99985e-11	0.154368	7.26453e-05	41.0644
Water intake	BC(ER+)	rs4329094	C	A	-0.0122413	0.0024152	4e-07	0.829781	4.23308e-05	28.1008
Water intake	BC(ER+)	rs4410790	C	T	-0.0308714	0.00187689	8.60003e-61	0.629877	0.00044437	200.091
Water intake	BC(ER+)	rs4541895	A	G	0.0106238	0.00204307	2e-07	0.729416	4.4552e-05	29.0507
Water intake	BC(ER+)	rs4603502	C	T	-0.0130724	0.00199292	5.40008e-11	0.292378	7.07109e-05	40.2372
Water intake	BC(ER+)	rs4668413	A	C	-0.0140901	0.00264682	1e-07	0.865164	4.63193e-05	29.8064
Water intake	BC(ER+)	rs4680399	A	G	0.0110673	0.00237069	2.99999e-06	0.182247	3.65087e-05	25.6112
Water intake	BC(ER+)	rs4796172	G	A	-0.00990183	0.00204453	1.29999e-06	0.728889	3.87498e-05	26.5695
Water intake	BC(ER+)	rs4803217	A	C	-0.00909997	0.00198053	4.30002e-06	0.298965	3.47112e-05	24.8425
Water intake	BC(ER+)	rs4821911	G	A	-0.00965558	0.00197579	1e-06	0.68585	4.01747e-05	27.1788
Water intake	BC(ER+)	rs4974310	T	C	-0.00877978	0.00182859	1.6e-06	0.570823	3.7769e-05	26.1501
Water intake	BC(ER+)	rs546786	A	G	0.0111725	0.00242476	4.09996e-06	0.168537	3.4984e-05	24.9592
Water intake	BC(ER+)	rs55788456	A	T	0.0101532	0.00216232	2.69998e-06	0.231292	3.66571e-05	25.6746
Water intake	BC(ER+)	rs55938136	G	A	0.0117517	0.00216738	5.89997e-08	0.224966	4.81581e-05	30.5927
Water intake	BC(ER+)	rs56100328	G	A	-0.0175542	0.00321669	4.79999e-08	0.090196	5.0574e-05	31.6258
Water intake	BC(ER+)	rs56126149	C	A	0.0130209	0.0027936	3.09999e-06	0.119083	3.55711e-05	25.2102
Water intake	BC(ER+)	rs56159700	T	G	0.0104193	0.00216351	1.5e-06	0.228835	3.83157e-05	26.3839
Water intake	BC(ER+)	rs570436	T	C	-0.00954405	0.00182609	1.7e-07	0.558667	4.49174e-05	29.2069
Water intake	BC(ER+)	rs57113772	G	T	0.0198627	0.00379094	1.6e-07	0.061202	4.53361e-05	29.386
Water intake	BC(ER+)	rs58959216	C	A	-0.012634	0.00242043	1.79999e-07	0.172618	4.55936e-05	29.4961
Water intake	BC(ER+)	rs6059662	G	A	0.00900376	0.00192042	2.80001e-06	0.657658	3.65038e-05	25.6091
Water intake	BC(ER+)	rs62097969	G	A	0.0125721	0.00252376	6.29999e-07	0.177071	4.60633e-05	29.6969
Water intake	BC(ER+)	rs62519779	A	G	-0.0127651	0.002413	1.2e-07	0.171317	4.62666e-05	29.7839
Water intake	BC(ER+)	rs6491286	C	T	-0.00905955	0.00183237	7.59994e-07	0.446086	4.05606e-05	27.3438
Water intake	BC(ER+)	rs6503416	T	C	-0.00845332	0.0018221	3.50002e-06	0.548545	3.53925e-05	25.1339
Water intake	BC(ER+)	rs6541139	C	T	-0.0101581	0.00191042	1.09999e-07	0.356837	4.73637e-05	30.253
Water intake	BC(ER+)	rs654975	G	T	-0.00973729	0.00192454	4.20001e-07	0.342381	4.26963e-05	28.2571
Water intake	BC(ER+)	rs662356	G	A	0.00901086	0.00181891	7.29995e-07	0.481924	4.05447e-05	27.3371
Water intake	BC(ER+)	rs67174962	A	G	-0.0122645	0.00215662	1.29999e-08	0.232324	5.3654e-05	32.9429
Water intake	BC(ER+)	rs6747465	A	G	-0.00908111	0.00182422	6.4e-07	0.441625	4.06712e-05	27.3912
Water intake	BC(ER+)	rs6823219	G	A	-0.0118007	0.00196981	2.1e-09	0.30417	5.89475e-05	35.2066
Water intake	BC(ER+)	rs6836954	C	G	-0.00996971	0.00188871	1.29999e-07	0.643183	4.56221e-05	29.5083
Water intake	BC(ER+)	rs6844845	G	A	-0.021514	0.0038941	3.29997e-08	0.057487	5.01567e-05	31.4474
Water intake	BC(ER+)	rs6905712	A	T	0.0110877	0.00192816	8.9e-09	0.664977	5.47765e-05	33.4229
Water intake	BC(ER+)	rs6933066	A	G	0.00920008	0.00182418	4.60002e-07	0.441025	4.1732e-05	27.8447
Water intake	BC(ER+)	rs6933192	C	T	-0.00898025	0.00192216	2.99999e-06	0.341142	3.62522e-05	25.5015
Water intake	BC(ER+)	rs6957745	C	T	-0.015292	0.00226217	1.39991e-11	0.202686	7.55808e-05	42.3198
Water intake	BC(ER+)	rs7046799	C	T	-0.00990336	0.00191832	2.39999e-07	0.334763	4.36826e-05	28.6789
Water intake	BC(ER+)	rs7084062	G	A	0.00978491	0.00183207	9.20005e-08	0.49244	4.78613e-05	30.4658
Water intake	BC(ER+)	rs7124005	T	C	0.0103665	0.00186038	2.5e-08	0.415348	5.2192e-05	32.3177
Water intake	BC(ER+)	rs71352590	A	G	-0.018891	0.00396832	1.89998e-06	0.055111	3.71671e-05	25.8927
Water intake	BC(ER+)	rs72956760	G	A	-0.0292136	0.00637838	4.60002e-06	0.020664	3.45419e-05	24.7701
Water intake	BC(ER+)	rs7513076	C	G	-0.00970677	0.00193792	5.49997e-07	0.323315	4.1228e-05	27.6292
Water intake	BC(ER+)	rs7624543	T	C	0.010136	0.00187278	6.19998e-08	0.628189	4.79928e-05	30.522
Water intake	BC(ER+)	rs77236002	C	G	-0.0185716	0.00358221	2.19999e-07	0.069017	4.43227e-05	28.9526
Water intake	BC(ER+)	rs780093	C	T	-0.00950477	0.00185867	3.2e-07	0.614895	4.27852e-05	28.2951
Water intake	BC(ER+)	rs782221	T	C	-0.0127104	0.00226176	1.89998e-08	0.200429	5.17805e-05	32.1418
Water intake	BC(ER+)	rs78493248	A	G	-0.0121391	0.00262331	3.69999e-06	0.138549	3.51752e-05	25.041
Water intake	BC(ER+)	rs79079441	C	T	0.0463197	0.00938611	8e-07	0.009476	4.02765e-05	27.2224
Water intake	BC(ER+)	rs7937776	T	C	0.0113016	0.00232413	1.2e-06	0.812584	3.89032e-05	26.6351
Water intake	BC(ER+)	rs79618402	A	C	-0.0281589	0.00573366	9.09997e-07	0.02602	4.01901e-05	27.1854
Water intake	BC(ER+)	rs798687	C	T	-0.0111956	0.0021468	1.79999e-07	0.765679	4.49762e-05	29.2321
Water intake	BC(ER+)	rs8024871	C	T	-0.00870908	0.00188333	3.79997e-06	0.365524	3.51808e-05	25.0433
Water intake	BC(ER+)	rs8119030	T	C	-0.0125942	0.0027077	3.29997e-06	0.130968	3.61054e-05	25.4387
Water intake	BC(ER+)	rs9343542	A	G	0.0106885	0.00224533	1.89998e-06	0.204303	3.71438e-05	25.8827
Water intake	BC(ER+)	rs9385778	C	T	0.00975012	0.00184261	1.2e-07	0.585205	4.61521e-05	29.7349
Water intake	BC(ER+)	rs9414686	T	C	0.0147596	0.00240632	8.60003e-10	0.178007	6.37506e-05	37.2606
Water intake	BC(ER+)	rs9419447	C	A	-0.00917875	0.00183634	5.80003e-07	0.553308	4.16459e-05	27.8079
Water intake	BC(ER+)	rs9516045	G	A	0.00909856	0.00198332	4.49997e-06	0.301744	3.48842e-05	24.9165
Water intake	BC(ER+)	rs953855	A	C	0.0105131	0.00218643	1.5e-06	0.221185	3.80787e-05	26.2825
Water intake	BC(ER+)	rs959424	G	A	-0.0087408	0.00187164	2.99999e-06	0.586674	3.70529e-05	25.8439
Water intake	BC(ER+)	rs9830293	G	A	0.0190823	0.00347478	4e-08	0.073462	4.95698e-05	31.1964
Water intake	BC(ER+)	rs9957088	T	C	-0.0118296	0.00208716	1.40001e-08	0.253192	5.29211e-05	32.6295
Cereal intake	BC(ER+)	rs10057775	C	T	0.0200293	0.00289378	4.49987e-12	0.893563	7.63096e-05	43.7038
Cereal intake	BC(ER+)	rs10122671	T	C	0.0237396	0.00516233	4.30002e-06	0.031145	3.40114e-05	25.0212
Cereal intake	BC(ER+)	rs10124390	A	C	0.00823631	0.00178216	3.79997e-06	0.505606	3.39141e-05	24.9783
Cereal intake	BC(ER+)	rs10190125	A	G	0.00937718	0.00188628	6.69993e-07	0.349724	3.99943e-05	27.6637
Cereal intake	BC(ER+)	rs10260232	T	C	-0.00851048	0.00179265	2.1e-06	0.504308	3.62114e-05	25.9929
Cereal intake	BC(ER+)	rs10737693	C	T	0.0108758	0.00215579	4.49997e-07	0.781287	4.04238e-05	27.8534
Cereal intake	BC(ER+)	rs10799311	A	G	0.00984441	0.00196427	5.39995e-07	0.708818	4.00045e-05	27.6682
Cereal intake	BC(ER+)	rs10809287	T	C	0.00989008	0.00186529	1.09999e-07	0.64428	4.48345e-05	29.8015
Cereal intake	BC(ER+)	rs10812904	G	A	0.00980587	0.00196591	6.1e-07	0.711327	3.94891e-05	27.4406
Cereal intake	BC(ER+)	rs10829656	G	C	0.00903106	0.0018367	8.79995e-07	0.624084	3.82685e-05	26.9015
Cereal intake	BC(ER+)	rs10857964	C	T	0.0140866	0.0022053	1.7e-10	0.205117	6.47064e-05	38.5787
Cereal intake	BC(ER+)	rs10931025	T	C	-0.00827572	0.00179304	3.89996e-06	0.439488	3.37422e-05	24.9023
Cereal intake	BC(ER+)	rs11038810	G	A	0.0111343	0.00186325	2.30001e-09	0.644091	5.68384e-05	35.1034
Cereal intake	BC(ER+)	rs11097340	T	C	-0.0115334	0.00181501	2.1e-10	0.399592	6.38275e-05	38.1905
Cereal intake	BC(ER+)	rs11119497	A	G	0.00973731	0.00179068	5.39995e-08	0.454723	4.70189e-05	30.7663
Cereal intake	BC(ER+)	rs11258417	T	C	0.00861057	0.00181668	2.1e-06	0.403267	3.56834e-05	25.7597
Cereal intake	BC(ER+)	rs112780312	A	G	-0.0121483	0.0020189	1.79999e-09	0.274969	5.88439e-05	35.9892
Cereal intake	BC(ER+)	rs1158065	A	C	-0.0119211	0.00236484	4.60002e-07	0.171573	4.03986e-05	27.8423
Cereal intake	BC(ER+)	rs11643192	A	C	-0.0091072	0.00182752	6.19998e-07	0.389605	3.94489e-05	27.4228
Cereal intake	BC(ER+)	rs11670024	G	A	0.0160114	0.00279947	1.09999e-08	0.115508	5.23835e-05	33.1358
Cereal intake	BC(ER+)	rs11678980	A	G	-0.00890958	0.00184556	1.40001e-06	0.461578	3.94559e-05	27.4259
Cereal intake	BC(ER+)	rs117419440	C	G	0.0287694	0.00565498	3.59998e-07	0.027306	4.39669e-05	29.4183
Cereal intake	BC(ER+)	rs117477397	T	G	0.0224967	0.00436466	2.5e-07	0.045232	4.37131e-05	29.3062
Cereal intake	BC(ER+)	rs11764446	C	T	0.0157564	0.00326884	1.40001e-06	0.918863	3.70181e-05	26.3492
Cereal intake	BC(ER+)	rs117753937	T	C	0.015109	0.00322434	2.80001e-06	0.083717	3.50223e-05	25.4677
Cereal intake	BC(ER+)	rs11780710	T	G	-0.00850525	0.00178895	2e-06	0.511341	3.6151e-05	25.9662
Cereal intake	BC(ER+)	rs11876432	G	C	0.00999888	0.00207585	1.5e-06	0.246393	3.71284e-05	26.3979
Cereal intake	BC(ER+)	rs11922147	C	T	0.0205644	0.00419623	9.59997e-07	0.048682	3.91702e-05	27.2997
Cereal intake	BC(ER+)	rs11940694	G	A	-0.0126647	0.00183426	5.00035e-12	0.604068	7.67231e-05	43.8864
Cereal intake	BC(ER+)	rs1215171	C	G	-0.00992917	0.00205256	1.29999e-06	0.254526	3.74128e-05	26.5235
Cereal intake	BC(ER+)	rs12354267	C	T	0.0116473	0.00193279	1.7e-09	0.309145	5.79468e-05	35.593
Cereal intake	BC(ER+)	rs12413039	G	C	0.0103258	0.0020089	2.69998e-07	0.267667	4.18004e-05	28.4614
Cereal intake	BC(ER+)	rs12414768	G	A	0.0161693	0.00322908	5.49997e-07	0.083638	4.00759e-05	27.6997
Cereal intake	BC(ER+)	rs12523398	A	T	0.0125954	0.00235837	9.29994e-08	0.174463	4.56976e-05	30.1827
Cereal intake	BC(ER+)	rs12887676	C	T	-0.00825378	0.00179007	4e-06	0.517836	3.40191e-05	25.0246
Cereal intake	BC(ER+)	rs12892571	G	A	-0.0092555	0.00183143	4.30002e-07	0.389656	4.07461e-05	27.9957
Cereal intake	BC(ER+)	rs1297594	C	G	0.0113312	0.00212796	1e-07	0.76099	4.67064e-05	30.6283
Cereal intake	BC(ER+)	rs13066686	A	C	0.00856457	0.00182114	2.59998e-06	0.406224	3.53858e-05	25.6283
Cereal intake	BC(ER+)	rs13234131	G	A	0.0170117	0.0026602	1.6e-10	0.128369	6.47617e-05	38.6031
Cereal intake	BC(ER+)	rs13265333	C	G	-0.0089447	0.00183959	1.2e-06	0.39821	3.83459e-05	26.9356
Cereal intake	BC(ER+)	rs1376619	T	A	-0.0101948	0.00198597	2.80001e-07	0.278611	4.17787e-05	28.4518
Cereal intake	BC(ER+)	rs138306181	T	C	0.0425586	0.00911703	2.99999e-06	0.01099	3.93734e-05	27.3895
Cereal intake	BC(ER+)	rs1397440	C	T	-0.00930843	0.00190863	1.09999e-06	0.674595	3.80408e-05	26.8009
Cereal intake	BC(ER+)	rs141407081	T	C	0.0332118	0.00685058	1.2e-06	0.018798	4.06897e-05	27.9709
Cereal intake	BC(ER+)	rs141612194	G	A	-0.03136	0.00646336	1.2e-06	0.020752	3.99701e-05	27.653
Cereal intake	BC(ER+)	rs1455349	G	A	-0.00845957	0.00179982	2.59998e-06	0.462608	3.5582e-05	25.7149
Cereal intake	BC(ER+)	rs149604870	T	C	-0.0145591	0.00316984	4.39997e-06	0.088371	3.41529e-05	25.0837
Cereal intake	BC(ER+)	rs1500962	A	C	0.017664	0.00327322	6.80002e-08	0.080983	4.64436e-05	30.5122
Cereal intake	BC(ER+)	rs1604918	G	T	-0.0091346	0.00195749	3.09999e-06	0.296206	3.47895e-05	25.3649
Cereal intake	BC(ER+)	rs17115145	T	C	-0.00868893	0.0018253	1.89998e-06	0.401301	3.62778e-05	26.0223
Cereal intake	BC(ER+)	rs17515422	T	A	-0.0255556	0.00511457	5.80003e-07	0.032851	4.14996e-05	28.3286
Cereal intake	BC(ER+)	rs17599026	T	C	0.0137916	0.00299285	4.09996e-06	0.098076	3.36505e-05	24.8619
Cereal intake	BC(ER+)	rs17662627	C	G	0.00981375	0.00209243	2.69998e-06	0.241635	3.5297e-05	25.5891
Cereal intake	BC(ER+)	rs17732534	G	T	-0.016184	0.00353669	4.70002e-06	0.07264	3.52879e-05	25.585
Cereal intake	BC(ER+)	rs17811999	T	A	0.0096676	0.00210401	4.30002e-06	0.234153	3.35204e-05	24.8044
Cereal intake	BC(ER+)	rs184643	A	G	-0.0121653	0.00180474	1.59993e-11	0.56672	7.26796e-05	42.1004
Cereal intake	BC(ER+)	rs1853931	A	G	-0.0113368	0.00181017	3.79997e-10	0.531294	6.40098e-05	38.271
Cereal intake	BC(ER+)	rs186852039	T	C	0.0252283	0.00502613	5.19996e-07	0.03239	3.98949e-05	27.6198
Cereal intake	BC(ER+)	rs2005143	C	T	0.00926488	0.00197163	2.59998e-06	0.287579	3.51725e-05	25.5341
Cereal intake	BC(ER+)	rs2008342	C	A	0.0101454	0.00207762	1e-06	0.258234	3.9432e-05	27.4154
Cereal intake	BC(ER+)	rs2205137	G	A	0.00849884	0.00183382	3.59998e-06	0.610092	3.43642e-05	25.1771
Cereal intake	BC(ER+)	rs2212484	T	G	-0.0110058	0.00222868	7.90005e-07	0.202532	3.91273e-05	27.2808
Cereal intake	BC(ER+)	rs2236950	A	C	0.0111796	0.00233912	1.79999e-06	0.175879	3.62316e-05	26.0018
Cereal intake	BC(ER+)	rs2302316	A	G	-0.0110802	0.00213233	2e-07	0.231759	4.37179e-05	29.3083
Cereal intake	BC(ER+)	rs2339515	T	G	-0.00877134	0.00183715	1.79999e-06	0.380297	3.62634e-05	26.0159
Cereal intake	BC(ER+)	rs2412770	T	C	0.0100523	0.00204865	9.29994e-07	0.252649	3.81595e-05	26.8533
Cereal intake	BC(ER+)	rs2433300	T	C	0.00993403	0.00196396	4.20001e-07	0.711055	4.05508e-05	27.9095
Cereal intake	BC(ER+)	rs2450126	G	A	-0.0149019	0.00245669	1.29999e-09	0.156746	5.87041e-05	35.9275
Cereal intake	BC(ER+)	rs2456141	A	G	0.0089984	0.00187882	1.7e-06	0.651026	3.67919e-05	26.2493
Cereal intake	BC(ER+)	rs2472297	T	C	-0.0158518	0.00202189	4.49987e-15	0.261458	9.7043e-05	52.862
Cereal intake	BC(ER+)	rs2494936	T	A	-0.0109747	0.00201719	5.30005e-08	0.732552	4.71947e-05	30.844
Cereal intake	BC(ER+)	rs2504706	C	T	0.0181793	0.00210238	5.30029e-18	0.234682	0.000118715	62.4353
Cereal intake	BC(ER+)	rs2569098	C	T	-0.0172683	0.00375776	4.30002e-06	0.060942	3.41302e-05	25.0737
Cereal intake	BC(ER+)	rs2582404	T	C	0.0110473	0.00205271	7.39997e-08	0.745216	4.63443e-05	30.4684
Cereal intake	BC(ER+)	rs2656195	G	T	-0.0085937	0.001802	1.89998e-06	0.56683	3.62662e-05	26.0171
Cereal intake	BC(ER+)	rs2725370	C	T	0.0105809	0.00194488	5.30005e-08	0.696241	4.73548e-05	30.9147
Cereal intake	BC(ER+)	rs2799849	T	C	-0.0123289	0.00190573	9.79941e-11	0.678123	6.63555e-05	39.3071
Cereal intake	BC(ER+)	rs2817377	A	G	0.00990084	0.00178933	3.09999e-08	0.537948	4.8731e-05	31.5225
Cereal intake	BC(ER+)	rs2873054	C	A	-0.00875691	0.00186455	2.59998e-06	0.352902	3.50232e-05	25.4681
Cereal intake	BC(ER+)	rs2875243	T	G	-0.00854805	0.00186389	4.49997e-06	0.355517	3.34839e-05	24.7883
Cereal intake	BC(ER+)	rs2880666	G	A	-0.0100572	0.00204248	8.50002e-07	0.260127	3.89338e-05	27.1953
Cereal intake	BC(ER+)	rs2903760	T	C	0.0095059	0.0018358	2.19999e-07	0.379501	4.25569e-05	28.7956
Cereal intake	BC(ER+)	rs2927238	G	T	0.0102465	0.0018288	2.1e-08	0.613181	4.98055e-05	31.9971
Cereal intake	BC(ER+)	rs2968426	C	G	0.0100125	0.00205362	1.09999e-06	0.745292	3.80613e-05	26.81
Cereal intake	BC(ER+)	rs3115230	A	C	-0.0114779	0.00207131	2.99999e-08	0.752001	4.91386e-05	31.7026
Cereal intake	BC(ER+)	rs3195944	G	A	0.0128909	0.00264746	1.09999e-06	0.136548	3.9185e-05	27.3063
Cereal intake	BC(ER+)	rs34227840	C	T	0.00965066	0.0018609	2.1e-07	0.361331	4.29858e-05	28.985
Cereal intake	BC(ER+)	rs34234069	T	C	0.011507	0.00218295	1.40001e-07	0.211983	4.42375e-05	29.5378
Cereal intake	BC(ER+)	rs3766823	A	G	-0.0115739	0.00236254	9.59997e-07	0.171987	3.81524e-05	26.8502
Cereal intake	BC(ER+)	rs396370	T	C	-0.00861254	0.00185123	3.29997e-06	0.384115	3.50957e-05	25.5001
Cereal intake	BC(ER+)	rs4007	A	T	-0.0107522	0.00228248	2.5e-06	0.192504	3.59422e-05	25.874
Cereal intake	BC(ER+)	rs4410790	C	T	-0.0109143	0.00184697	3.40001e-09	0.630668	5.54932e-05	34.5093
Cereal intake	BC(ER+)	rs4526484	C	A	0.0107379	0.00223306	1.5e-06	0.797994	3.71734e-05	26.4178
Cereal intake	BC(ER+)	rs4695921	A	G	-0.00814139	0.00178305	5e-06	0.485794	3.31144e-05	24.625
Cereal intake	BC(ER+)	rs4730682	C	T	0.00932655	0.00179111	1.89998e-07	0.493001	4.34837e-05	29.2049
Cereal intake	BC(ER+)	rs4739095	A	G	-0.0128656	0.00210523	9.90011e-10	0.765732	5.93854e-05	36.2284
Cereal intake	BC(ER+)	rs4797242	A	C	0.0114312	0.00194889	4.49997e-09	0.297207	5.45884e-05	34.1096
Cereal intake	BC(ER+)	rs491711	C	A	0.0116885	0.00193366	1.5e-09	0.311975	5.86505e-05	35.9038
Cereal intake	BC(ER+)	rs4917456	G	A	0.0086553	0.00183094	2.30001e-06	0.559476	3.69271e-05	26.309
Cereal intake	BC(ER+)	rs4941367	G	A	-0.00994454	0.0019805	5.1e-07	0.283645	4.01886e-05	27.7495
Cereal intake	BC(ER+)	rs4988235	A	G	0.0114	0.00201241	1.5e-08	0.736893	5.03937e-05	32.2569
Cereal intake	BC(ER+)	rs55755045	T	C	-0.0225802	0.00455172	7.00003e-07	0.040283	3.94231e-05	27.4114
Cereal intake	BC(ER+)	rs55860688	C	T	-0.0103444	0.00199799	2.19999e-07	0.273956	4.25681e-05	28.8005
Cereal intake	BC(ER+)	rs56131196	A	G	0.0180024	0.00227695	2.70023e-15	0.188724	9.924e-05	53.8325
Cereal intake	BC(ER+)	rs56246631	A	G	-0.0153599	0.00306344	5.30005e-07	0.093373	3.99445e-05	27.6417
Cereal intake	BC(ER+)	rs56393452	A	C	-0.00991553	0.00191141	2.1e-07	0.603263	4.70621e-05	30.7854
Cereal intake	BC(ER+)	rs6062362	G	A	-0.00857655	0.00180776	2.1e-06	0.437698	3.62076e-05	25.9912
Cereal intake	BC(ER+)	rs6087577	G	A	-0.00916706	0.00178222	2.69998e-07	0.508353	4.20058e-05	28.5521
Cereal intake	BC(ER+)	rs614397	C	T	0.0119462	0.00261324	4.79999e-06	0.86577	3.31697e-05	24.6495
Cereal intake	BC(ER+)	rs616243	T	C	-0.00864907	0.00181425	1.89998e-06	0.407879	3.61335e-05	25.9585
Cereal intake	BC(ER+)	rs61873510	T	G	0.0095246	0.001944	9.59997e-07	0.327992	3.99909e-05	27.6622
Cereal intake	BC(ER+)	rs62009152	C	T	0.00951594	0.00204022	3.09999e-06	0.257472	3.46239e-05	25.2918
Cereal intake	BC(ER+)	rs62081186	A	C	-0.011431	0.00241652	2.19999e-06	0.165967	3.61746e-05	25.9766
Cereal intake	BC(ER+)	rs62097852	T	C	-0.00913616	0.0018395	6.80002e-07	0.377111	3.92136e-05	27.3189
Cereal intake	BC(ER+)	rs62139606	C	T	0.0350638	0.00687931	3.50002e-07	0.017218	4.16091e-05	28.3769
Cereal intake	BC(ER+)	rs62377431	C	T	0.00966731	0.00187295	2.39999e-07	0.358464	4.29841e-05	28.9842
Cereal intake	BC(ER+)	rs62442924	T	C	0.0127309	0.00225709	1.7e-08	0.194276	5.07404e-05	32.41
Cereal intake	BC(ER+)	rs62462533	A	G	0.0104352	0.00207107	4.70002e-07	0.245666	4.0359e-05	27.8248
Cereal intake	BC(ER+)	rs6429176	G	A	0.00887171	0.00181557	1e-06	0.593354	3.79818e-05	26.7748
Cereal intake	BC(ER+)	rs6502045	C	T	0.00872523	0.00181689	1.6e-06	0.583889	3.69933e-05	26.3383
Cereal intake	BC(ER+)	rs6510177	C	T	-0.0130354	0.00228744	1.2e-08	0.805589	5.32247e-05	33.5073
Cereal intake	BC(ER+)	rs6545770	T	A	-0.013728	0.00206041	2.70023e-11	0.748101	7.10283e-05	41.371
Cereal intake	BC(ER+)	rs67723420	A	T	0.0105252	0.00184665	1.2e-08	0.376335	5.20016e-05	32.9671
Cereal intake	BC(ER+)	rs678870	G	A	0.00831321	0.0018093	4.30002e-06	0.569493	3.38872e-05	24.9664
Cereal intake	BC(ER+)	rs68136852	A	C	-0.0141222	0.00247848	1.2e-08	0.152389	5.15211e-05	32.7548
Cereal intake	BC(ER+)	rs6918737	A	T	0.0137325	0.00210976	7.59976e-11	0.234488	6.77021e-05	39.9018
Cereal intake	BC(ER+)	rs7040561	A	T	-0.0162685	0.00252002	1.09999e-10	0.850635	6.72538e-05	39.7039
Cereal intake	BC(ER+)	rs72702504	C	G	-0.00911194	0.00181431	5.1e-07	0.404574	4.00016e-05	27.6669
Cereal intake	BC(ER+)	rs72753733	G	A	-0.0108967	0.00219899	7.19996e-07	0.216557	4.02902e-05	27.7944
Cereal intake	BC(ER+)	rs73043802	A	G	-0.025416	0.00555086	4.70002e-06	0.026448	3.32657e-05	24.6919
Cereal intake	BC(ER+)	rs7330712	T	C	-0.0087637	0.00189534	3.79997e-06	0.335122	3.42255e-05	25.1158
Cereal intake	BC(ER+)	rs75775827	A	G	-0.0152819	0.00306132	5.99998e-07	0.093684	3.96579e-05	27.5151
Cereal intake	BC(ER+)	rs7588480	C	T	-0.00968506	0.00210367	4.09996e-06	0.762765	3.39472e-05	24.9929
Cereal intake	BC(ER+)	rs76187305	G	T	-0.0166643	0.00316728	1.40001e-07	0.088524	4.48137e-05	29.7923
Cereal intake	BC(ER+)	rs7619139	A	T	-0.016951	0.00181499	9.70063e-21	0.588533	0.000139164	71.4686
Cereal intake	BC(ER+)	rs7656184	G	A	-0.00908971	0.00178368	3.50002e-07	0.507466	4.13022e-05	28.2414
Cereal intake	BC(ER+)	rs7796203	A	G	-0.00824277	0.00178947	4.09996e-06	0.543372	3.3716e-05	24.8908
Cereal intake	BC(ER+)	rs78854891	C	T	0.0221411	0.00363312	1.09999e-09	0.065728	6.02077e-05	36.5916
Cereal intake	BC(ER+)	rs78959390	T	C	-0.0126398	0.00237612	1e-07	0.169291	4.49359e-05	29.8463
Cereal intake	BC(ER+)	rs78970535	A	C	0.0242871	0.00462115	1.5e-07	0.042195	4.76782e-05	31.0575
Cereal intake	BC(ER+)	rs79598313	T	C	0.0288423	0.00589679	1e-06	0.023403	3.80257e-05	26.7942
Cereal intake	BC(ER+)	rs79642906	A	G	-0.0181581	0.00322812	1.89998e-08	0.083314	5.03627e-05	32.2432
Cereal intake	BC(ER+)	rs79725647	C	T	0.0148251	0.00321885	4.09996e-06	0.08632	3.46682e-05	25.3113
Cereal intake	BC(ER+)	rs7999064	G	A	0.0123709	0.00249126	6.80002e-07	0.849495	3.91331e-05	27.2833
Cereal intake	BC(ER+)	rs8097544	G	A	-0.0246368	0.00254108	3.19963e-22	0.145206	0.000150676	76.5544
Cereal intake	BC(ER+)	rs8111216	A	C	0.00860103	0.00188134	4.79999e-06	0.377314	3.47619e-05	25.3527
Cereal intake	BC(ER+)	rs8178823	C	A	-0.0142277	0.00310735	4.70002e-06	0.094573	3.46673e-05	25.3109
Cereal intake	BC(ER+)	rs834233	A	G	0.00988328	0.00185097	9.29994e-08	0.361396	4.50866e-05	29.9128
Cereal intake	BC(ER+)	rs838133	G	A	-0.0206515	0.00184331	3.90032e-29	0.549201	0.000211177	103.284
Cereal intake	BC(ER+)	rs844137	T	C	-0.00865465	0.00182281	2.1e-06	0.450385	3.70827e-05	26.3777
Cereal intake	BC(ER+)	rs9308964	T	C	0.00967425	0.00180194	7.90005e-08	0.564909	4.60069e-05	30.3193
Cereal intake	BC(ER+)	rs9316106	G	A	0.0151081	0.00303885	6.59994e-07	0.095698	3.95063e-05	27.4482
Cereal intake	BC(ER+)	rs9319377	C	A	0.0112457	0.00216042	1.89998e-07	0.21792	4.31073e-05	29.0387
Cereal intake	BC(ER+)	rs9354833	C	T	0.00836595	0.00179017	2.99999e-06	0.544005	3.47235e-05	25.3357
Cereal intake	BC(ER+)	rs9374896	T	C	0.0175265	0.00179165	1.29987e-22	0.466274	0.00015289	77.5325
Cereal intake	BC(ER+)	rs9439799	C	T	-0.00996522	0.00188546	1.29999e-07	0.337131	4.43844e-05	29.6027
Cereal intake	BC(ER+)	rs9488822	T	A	-0.0100303	0.00185413	6.29999e-08	0.36808	4.68018e-05	30.6704
Cereal intake	BC(ER+)	rs9569600	G	A	-0.00904575	0.00195787	3.79997e-06	0.296716	3.415e-05	25.0825
Cereal intake	BC(ER+)	rs977915	T	C	0.00833567	0.00178578	2.99999e-06	0.523768	3.46632e-05	25.3091
Cereal intake	BC(ER+)	rs9866512	C	T	-0.0135645	0.00294048	4e-06	0.102055	3.37226e-05	24.8937
Cereal intake	BC(ER+)	rs9870005	G	A	-0.00907693	0.00185163	9.49992e-07	0.362088	3.80612e-05	26.8099
Cereal intake	BC(ER+)	rs9973711	T	C	0.00898671	0.00190724	2.5e-06	0.324272	3.53926e-05	25.6313
Cereal intake	BC(ER+)	rs9987289	G	A	0.0178679	0.0030947	7.79992e-09	0.908767	5.29397e-05	33.3814
Dried fruit intake	BC(ER+)	rs1000214	G	T	-0.0118157	0.00228005	2.19999e-07	0.840083	3.75116e-05	25.8216
Dried fruit intake	BC(ER+)	rs10026792	A	G	0.0108465	0.0018423	3.89996e-09	0.290404	4.84867e-05	30.4509
Dried fruit intake	BC(ER+)	rs10040819	A	C	0.0113528	0.00236407	1.6e-06	0.148827	3.26539e-05	23.7726
Dried fruit intake	BC(ER+)	rs10087278	A	G	0.00898688	0.00170073	1.29999e-07	0.591305	3.90354e-05	26.4643
Dried fruit intake	BC(ER+)	rs10129747	G	A	0.00935902	0.00168126	2.59998e-08	0.530254	4.36353e-05	28.4045
Dried fruit intake	BC(ER+)	rs10156491	A	G	0.00917096	0.0017308	1.2e-07	0.373814	3.93748e-05	26.6075
Dried fruit intake	BC(ER+)	rs10178071	T	C	0.0090235	0.00167506	7.19996e-08	0.521376	4.06374e-05	27.14
Dried fruit intake	BC(ER+)	rs10192800	A	G	0.00852847	0.00176246	1.29999e-06	0.342789	3.27721e-05	23.8225
Dried fruit intake	BC(ER+)	rs10262162	A	G	0.0102007	0.00217463	2.69998e-06	0.180138	3.07352e-05	22.9633
Dried fruit intake	BC(ER+)	rs10268994	A	G	-0.00829195	0.00177263	2.90001e-06	0.663942	3.06823e-05	22.941
Dried fruit intake	BC(ER+)	rs10896126	G	A	-0.015009	0.00181919	1.59993e-16	0.303582	9.52532e-05	50.178
Dried fruit intake	BC(ER+)	rs11073575	C	T	-0.00890041	0.00170407	1.79999e-07	0.580053	3.85933e-05	26.2778
Dried fruit intake	BC(ER+)	rs11082011	T	C	0.00916628	0.00177833	2.5e-07	0.667672	3.7286e-05	25.7264
Dried fruit intake	BC(ER+)	rs11085749	A	G	-0.00928966	0.00171519	6.1e-08	0.387338	4.09582e-05	27.2753
Dried fruit intake	BC(ER+)	rs11134477	A	G	0.00791935	0.00168364	2.59998e-06	0.553548	3.09984e-05	23.0743
Dried fruit intake	BC(ER+)	rs11152349	A	G	0.00991215	0.0018176	4.90004e-08	0.302856	4.14882e-05	27.4989
Dried fruit intake	BC(ER+)	rs11253371	G	A	-0.00850244	0.00181754	2.90001e-06	0.307284	3.0776e-05	22.9806
Dried fruit intake	BC(ER+)	rs115141576	T	C	-0.0261399	0.00543744	1.5e-06	0.024317	3.24233e-05	23.6753
Dried fruit intake	BC(ER+)	rs11586016	C	G	0.00987818	0.00173034	1.09999e-08	0.371004	4.55418e-05	29.2087
Dried fruit intake	BC(ER+)	rs11632215	C	A	-0.0141434	0.00258382	4.39997e-08	0.120179	4.2302e-05	27.8421
Dried fruit intake	BC(ER+)	rs116385168	C	T	0.0190588	0.00353337	6.90001e-08	0.059616	4.07276e-05	27.1781
Dried fruit intake	BC(ER+)	rs11692435	A	G	-0.0169632	0.00315965	7.90005e-08	0.08258	4.36002e-05	28.3897
Dried fruit intake	BC(ER+)	rs117451379	T	C	0.0156059	0.00335166	3.2e-06	0.069327	3.14273e-05	23.2553
Dried fruit intake	BC(ER+)	rs11772627	C	G	0.0183338	0.00217099	2.99985e-17	0.18202	0.000100091	52.219
Dried fruit intake	BC(ER+)	rs117907531	G	A	0.0192142	0.00421018	5e-06	0.042742	3.02105e-05	22.742
Dried fruit intake	BC(ER+)	rs11811826	A	T	0.0132178	0.0020058	4.40048e-11	0.224231	6.07822e-05	35.6372
Dried fruit intake	BC(ER+)	rs12137234	T	C	0.0102051	0.00183744	2.80001e-08	0.303772	4.40518e-05	28.5802
Dried fruit intake	BC(ER+)	rs12462942	C	T	-0.00806898	0.00168148	1.6e-06	0.538928	3.23569e-05	23.6473
Dried fruit intake	BC(ER+)	rs12516172	T	C	0.0267064	0.00584627	4.90004e-06	0.021807	3.04285e-05	22.834
Dried fruit intake	BC(ER+)	rs12600070	A	C	0.0135819	0.00277818	1e-06	0.101618	3.36808e-05	24.2058
Dried fruit intake	BC(ER+)	rs12644768	G	A	-0.00963622	0.00184908	1.89998e-07	0.285691	3.78989e-05	25.9849
Dried fruit intake	BC(ER+)	rs12708665	G	A	-0.00851448	0.00185402	4.39997e-06	0.715368	2.95229e-05	22.452
Dried fruit intake	BC(ER+)	rs12727104	A	G	-0.0131076	0.00286217	4.70002e-06	0.094319	2.93529e-05	22.3803
Dried fruit intake	BC(ER+)	rs12797895	C	T	0.00828943	0.00167819	7.79992e-07	0.520123	3.43017e-05	24.4676
Dried fruit intake	BC(ER+)	rs1289870	T	C	0.00852684	0.0016915	4.60002e-07	0.575664	3.5521e-05	24.9819
Dried fruit intake	BC(ER+)	rs13016580	A	G	-0.00878384	0.00178688	8.79995e-07	0.320315	3.35957e-05	24.1699
Dried fruit intake	BC(ER+)	rs13018443	C	T	-0.00886483	0.00173875	3.40001e-07	0.365527	3.64505e-05	25.374
Dried fruit intake	BC(ER+)	rs13029034	A	G	0.017301	0.00365775	2.19999e-06	0.055935	3.16124e-05	23.3333
Dried fruit intake	BC(ER+)	rs13111442	C	A	-0.00841387	0.00175417	1.6e-06	0.653578	3.20571e-05	23.5209
Dried fruit intake	BC(ER+)	rs13361944	C	T	0.0136906	0.00291743	2.69998e-06	0.091212	3.10735e-05	23.106
Dried fruit intake	BC(ER+)	rs1419750	G	A	-0.00934835	0.00179651	2e-07	0.677315	3.82005e-05	26.1121
Dried fruit intake	BC(ER+)	rs142119647	G	A	0.0251035	0.005296	2.1e-06	0.026081	3.20144e-05	23.5029
Dried fruit intake	BC(ER+)	rs149367378	T	G	-0.0215347	0.00455999	2.30001e-06	0.036979	3.30292e-05	23.9309
Dried fruit intake	BC(ER+)	rs1549212	T	C	0.00855684	0.00172916	7.49998e-07	0.626408	3.42698e-05	24.4542
Dried fruit intake	BC(ER+)	rs1560525	G	T	-0.00776209	0.00169828	4.90004e-06	0.562804	2.96497e-05	22.5055
Dried fruit intake	BC(ER+)	rs1582322	G	A	0.00994346	0.00171571	6.80002e-09	0.604805	4.72642e-05	29.9352
Dried fruit intake	BC(ER+)	rs1622515	G	A	0.00991719	0.00167077	2.90001e-09	0.484704	4.91293e-05	30.7219
Dried fruit intake	BC(ER+)	rs1648404	T	C	0.00941595	0.00167357	1.79999e-08	0.476112	4.42289e-05	28.6549
Dried fruit intake	BC(ER+)	rs17175518	A	C	0.0114962	0.00197514	5.89997e-09	0.232775	4.72061e-05	29.9107
Dried fruit intake	BC(ER+)	rs17184650	T	C	-0.012088	0.00258183	2.80001e-06	0.121669	3.12304e-05	23.1722
Dried fruit intake	BC(ER+)	rs17184707	T	C	-0.0114381	0.00204011	2.1e-08	0.212811	4.3834e-05	28.4883
Dried fruit intake	BC(ER+)	rs1735720	G	T	-0.0107295	0.00212467	4.39997e-07	0.191686	3.56746e-05	25.0467
Dried fruit intake	BC(ER+)	rs17592481	T	G	-0.0104964	0.00225502	3.2e-06	0.164693	3.03132e-05	22.7853
Dried fruit intake	BC(ER+)	rs1797235	C	G	-0.0100206	0.00174235	8.9e-09	0.374623	4.70494e-05	29.8446
Dried fruit intake	BC(ER+)	rs1801140	G	T	0.013416	0.00280587	1.7e-06	0.098129	3.1858e-05	23.4369
Dried fruit intake	BC(ER+)	rs1812195	G	A	0.00851281	0.00171916	7.39997e-07	0.401295	3.48219e-05	24.6871
Dried fruit intake	BC(ER+)	rs193003548	T	C	-0.035816	0.00713696	5.19996e-07	0.014785	3.73712e-05	25.7623
Dried fruit intake	BC(ER+)	rs1947897	C	G	0.00823313	0.00177444	3.50002e-06	0.332245	3.00771e-05	22.6857
Dried fruit intake	BC(ER+)	rs1950826	T	C	0.00810594	0.00169948	1.79999e-06	0.589608	3.17979e-05	23.4116
Dried fruit intake	BC(ER+)	rs2165150	A	C	0.0100272	0.00192097	1.79999e-07	0.744263	3.82745e-05	26.1433
Dried fruit intake	BC(ER+)	rs2235792	A	G	0.0134898	0.00270643	6.19998e-07	0.10777	3.49958e-05	24.7604
Dried fruit intake	BC(ER+)	rs2353857	A	C	-0.00796549	0.00167634	2e-06	0.475718	3.16497e-05	23.3491
Dried fruit intake	BC(ER+)	rs2389238	G	A	0.0126874	0.00264029	1.5e-06	0.885596	3.26176e-05	23.7573
Dried fruit intake	BC(ER+)	rs2508819	C	T	0.00816604	0.00167767	1.09999e-06	0.462221	3.31518e-05	23.9826
Dried fruit intake	BC(ER+)	rs2521754	G	C	0.0106544	0.00218829	1.09999e-06	0.179775	3.34773e-05	24.1199
Dried fruit intake	BC(ER+)	rs2533273	A	C	-0.00987659	0.00167714	3.89996e-09	0.48453	4.87268e-05	30.5521
Dried fruit intake	BC(ER+)	rs2579020	T	A	-0.00961434	0.00194261	7.49998e-07	0.244526	3.41518e-05	24.4044
Dried fruit intake	BC(ER+)	rs261809	G	A	-0.00962858	0.00167902	9.80009e-09	0.540636	4.60486e-05	29.4224
Dried fruit intake	BC(ER+)	rs3101339	C	A	0.0142595	0.00170546	6.20012e-17	0.603285	9.73284e-05	51.0534
Dried fruit intake	BC(ER+)	rs322672	C	T	0.00820459	0.00175438	2.90001e-06	0.350654	3.06548e-05	22.9294
Dried fruit intake	BC(ER+)	rs34162196	T	C	-0.0223628	0.00277168	7.10068e-16	0.101001	9.0817e-05	48.3066
Dried fruit intake	BC(ER+)	rs34419562	A	G	-0.0139129	0.00290068	1.6e-06	0.09511	3.33186e-05	24.053
Dried fruit intake	BC(ER+)	rs34819186	C	A	-0.00802978	0.00167824	1.7e-06	0.472419	3.21406e-05	23.5561
Dried fruit intake	BC(ER+)	rs35030273	A	T	-0.00810151	0.00170943	2.1e-06	0.410949	3.17763e-05	23.4024
Dried fruit intake	BC(ER+)	rs35456421	T	C	-0.0133191	0.00269552	7.79992e-07	0.109089	3.44822e-05	24.5438
Dried fruit intake	BC(ER+)	rs35792972	G	A	0.0101077	0.00221127	4.90004e-06	0.173309	2.92751e-05	22.3475
Dried fruit intake	BC(ER+)	rs36198109	A	G	-0.00923639	0.00172743	8.9e-08	0.38425	4.03694e-05	27.027
Dried fruit intake	BC(ER+)	rs3757323	C	T	0.0088966	0.00173536	2.90001e-07	0.63114	3.68524e-05	25.5435
Dried fruit intake	BC(ER+)	rs3796183	C	T	-0.00964311	0.00205367	2.69998e-06	0.209987	3.08525e-05	23.0128
Dried fruit intake	BC(ER+)	rs3819391	G	A	0.00795701	0.00167864	2.1e-06	0.55891	3.12176e-05	23.1668
Dried fruit intake	BC(ER+)	rs4073960	A	G	-0.0107567	0.00199105	6.59994e-08	0.228388	4.07812e-05	27.2007
Dried fruit intake	BC(ER+)	rs4140799	A	G	0.0094566	0.00167846	1.79999e-08	0.531856	4.45321e-05	28.7828
Dried fruit intake	BC(ER+)	rs4149513	A	G	0.01173	0.00167139	2.19989e-12	0.493537	6.8785e-05	39.0129
Dried fruit intake	BC(ER+)	rs4269101	G	T	-0.0138099	0.00185921	1.10002e-13	0.718948	7.70718e-05	42.5084
Dried fruit intake	BC(ER+)	rs429358	C	T	0.0199445	0.00231362	6.70039e-18	0.154208	0.000103764	53.7683
Dried fruit intake	BC(ER+)	rs4740634	G	A	0.00925314	0.00177944	2e-07	0.330528	3.78921e-05	25.9821
Dried fruit intake	BC(ER+)	rs4769824	T	C	0.00793662	0.00168855	2.59998e-06	0.436792	3.09916e-05	23.0715
Dried fruit intake	BC(ER+)	rs4800488	A	C	0.0119836	0.00167202	7.70016e-13	0.489858	7.17738e-05	40.2736
Dried fruit intake	BC(ER+)	rs4808846	G	A	0.00862298	0.00167459	2.59998e-07	0.480602	3.71219e-05	25.6572
Dried fruit intake	BC(ER+)	rs4866437	A	G	0.00827878	0.0016833	8.70001e-07	0.530975	3.41376e-05	24.3984
Dried fruit intake	BC(ER+)	rs4937841	T	A	-0.00825435	0.00174294	2.19999e-06	0.368383	3.17066e-05	23.373
Dried fruit intake	BC(ER+)	rs4963390	G	A	0.0130066	0.00242117	7.79992e-08	0.139195	4.05402e-05	27.099
Dried fruit intake	BC(ER+)	rs565226	G	T	0.0128155	0.00262156	1e-06	0.885339	3.33447e-05	24.064
Dried fruit intake	BC(ER+)	rs57499472	C	T	0.00991231	0.00171869	8.10009e-09	0.404131	4.73209e-05	29.9591
Dried fruit intake	BC(ER+)	rs58563230	G	A	0.0125626	0.00262767	1.7e-06	0.11408	3.19002e-05	23.4547
Dried fruit intake	BC(ER+)	rs597941	T	C	0.00922342	0.00172787	9.40005e-08	0.373556	3.98155e-05	26.7933
Dried fruit intake	BC(ER+)	rs60574043	T	C	-0.0135707	0.00260638	1.89998e-07	0.116868	3.80151e-05	26.0339
Dried fruit intake	BC(ER+)	rs6126123	G	A	0.00905522	0.00187856	1.40001e-06	0.271811	3.24593e-05	23.6905
Dried fruit intake	BC(ER+)	rs62007687	T	G	0.00884993	0.00175696	4.70002e-07	0.344398	3.5368e-05	24.9174
Dried fruit intake	BC(ER+)	rs62023502	A	G	-0.0129214	0.00281551	4.39997e-06	0.097835	2.94733e-05	22.4311
Dried fruit intake	BC(ER+)	rs62057232	C	T	0.00798951	0.00171168	2.99999e-06	0.39035	3.03812e-05	22.814
Dried fruit intake	BC(ER+)	rs62084586	C	T	0.0133946	0.00226174	3.2e-09	0.165729	4.9613e-05	30.9259
Dried fruit intake	BC(ER+)	rs62162747	C	T	-0.00915459	0.00177001	2.30001e-07	0.334342	3.73035e-05	25.7338
Dried fruit intake	BC(ER+)	rs6438468	A	C	-0.00843244	0.00180743	3.09999e-06	0.687489	3.0554e-05	22.8869
Dried fruit intake	BC(ER+)	rs6533183	T	C	-0.00954265	0.00175932	5.80003e-08	0.656671	4.10607e-05	27.3186
Dried fruit intake	BC(ER+)	rs6712271	A	G	-0.00818915	0.00170863	1.6e-06	0.397992	3.21354e-05	23.5539
Dried fruit intake	BC(ER+)	rs67518212	C	T	0.010955	0.00204447	8.40001e-08	0.213497	4.03039e-05	26.9993
Dried fruit intake	BC(ER+)	rs6765212	T	C	0.0109896	0.0018852	5.60003e-09	0.270909	4.77088e-05	30.1227
Dried fruit intake	BC(ER+)	rs7045666	A	G	-0.00819273	0.00167565	1e-06	0.45702	3.33124e-05	24.0504
Dried fruit intake	BC(ER+)	rs7047847	T	C	-0.0106447	0.00201598	1.29999e-07	0.779092	3.90029e-05	26.4506
Dried fruit intake	BC(ER+)	rs7119021	A	G	0.028243	0.00534078	1.2e-07	0.025215	3.9212e-05	26.5388
Dried fruit intake	BC(ER+)	rs7203102	T	C	-0.00838877	0.00173031	1.2e-06	0.630799	3.27778e-05	23.8249
Dried fruit intake	BC(ER+)	rs72720396	G	A	0.0114265	0.00198541	8.70001e-09	0.229157	4.6127e-05	29.4555
Dried fruit intake	BC(ER+)	rs72784460	T	C	-0.011541	0.00229371	4.90004e-07	0.159806	3.57676e-05	25.0859
Dried fruit intake	BC(ER+)	rs72842424	A	C	-0.0101318	0.00201707	5.1e-07	0.223554	3.56367e-05	25.0307
Dried fruit intake	BC(ER+)	rs7334175	T	C	-0.00868261	0.00184118	2.39999e-06	0.706781	3.12469e-05	23.1792
Dried fruit intake	BC(ER+)	rs742877	A	C	0.0128011	0.00256646	6.1e-07	0.122076	3.51246e-05	24.8148
Dried fruit intake	BC(ER+)	rs74611672	C	T	0.018731	0.00394233	2e-06	0.047356	3.16561e-05	23.3518
Dried fruit intake	BC(ER+)	rs746868	G	C	-0.0129055	0.00171452	5.19996e-14	0.614662	7.88965e-05	43.2782
Dried fruit intake	BC(ER+)	rs75265668	A	G	-0.0306696	0.00657567	3.09999e-06	0.017561	3.24565e-05	23.6893
Dried fruit intake	BC(ER+)	rs75641275	C	A	-0.0141613	0.00238518	2.90001e-09	0.143372	4.92598e-05	30.7769
Dried fruit intake	BC(ER+)	rs7582086	T	G	-0.00962821	0.00167381	8.79995e-09	0.468273	4.61646e-05	29.4714
Dried fruit intake	BC(ER+)	rs7599488	T	C	-0.0104154	0.00168729	6.69993e-10	0.426408	5.30653e-05	32.3821
Dried fruit intake	BC(ER+)	rs76352965	C	T	-0.0213607	0.00435565	9.40005e-07	0.039429	3.45626e-05	24.5777
Dried fruit intake	BC(ER+)	rs7730004	T	C	-0.00819703	0.00178855	4.60002e-06	0.67763	2.93556e-05	22.3814
Dried fruit intake	BC(ER+)	rs7742849	A	G	-0.00840976	0.00176113	1.79999e-06	0.342034	3.18324e-05	23.4261
Dried fruit intake	BC(ER+)	rs7749708	T	C	-0.0089411	0.00183854	1.2e-06	0.29394	3.31827e-05	23.9957
Dried fruit intake	BC(ER+)	rs7808471	C	T	-0.0115362	0.00178604	1.09999e-10	0.322136	5.81216e-05	34.5149
Dried fruit intake	BC(ER+)	rs7810473	G	A	0.00791702	0.00169394	2.99999e-06	0.419149	3.05201e-05	22.8726
Dried fruit intake	BC(ER+)	rs7829800	G	A	-0.0104463	0.00178709	5.1e-09	0.671041	4.81777e-05	30.3205
Dried fruit intake	BC(ER+)	rs7835197	C	T	0.0130354	0.00261123	5.99998e-07	0.881448	3.55127e-05	24.9785
Dried fruit intake	BC(ER+)	rs7923809	C	T	-0.0164422	0.00312712	1.5e-07	0.078175	3.89642e-05	26.4343
Dried fruit intake	BC(ER+)	rs7941325	A	G	-0.00882362	0.00183883	1.6e-06	0.290956	3.21236e-05	23.5489
Dried fruit intake	BC(ER+)	rs8081370	T	C	-0.0166666	0.00293795	1.40001e-08	0.910232	4.53939e-05	29.1463
Dried fruit intake	BC(ER+)	rs862227	G	A	-0.0091646	0.00167238	4.30002e-08	0.458327	4.17032e-05	27.5896
Dried fruit intake	BC(ER+)	rs893856	A	G	-0.013361	0.00234923	1.29999e-08	0.148988	4.52684e-05	29.0933
Dried fruit intake	BC(ER+)	rs898751	T	C	-0.00895925	0.00167196	8.40001e-08	0.493004	4.01262e-05	26.9244
Dried fruit intake	BC(ER+)	rs907237	G	T	0.00799679	0.00167187	1.7e-06	0.490017	3.19616e-05	23.4806
Dried fruit intake	BC(ER+)	rs9298741	G	A	-0.00782245	0.0016734	2.90001e-06	0.509952	3.05832e-05	22.8992
Dried fruit intake	BC(ER+)	rs9300104	C	T	-0.00803404	0.00175056	4.39997e-06	0.650401	2.93528e-05	22.3803
Dried fruit intake	BC(ER+)	rs9310545	C	A	-0.00883096	0.00168073	1.5e-07	0.51604	3.89528e-05	26.4295
Dried fruit intake	BC(ER+)	rs9385269	T	C	0.0120673	0.00168183	7.19946e-13	0.524565	7.26341e-05	40.6365
Dried fruit intake	BC(ER+)	rs9489296	T	A	0.00940598	0.00203109	3.59998e-06	0.223028	3.06622e-05	22.9325
Dried fruit intake	BC(ER+)	rs954212	G	A	0.0111394	0.0022203	5.19996e-07	0.176806	3.61204e-05	25.2348
Dried fruit intake	BC(ER+)	rs9609271	T	G	0.00937793	0.00184851	3.89996e-07	0.287692	3.60445e-05	25.2028
Dried fruit intake	BC(ER+)	rs982671	A	G	-0.00895129	0.00190977	2.80001e-06	0.257658	3.06513e-05	22.928
Dried fruit intake	BC(ER+)	rs9860336	T	C	-0.00897923	0.00190046	2.30001e-06	0.26642	3.15154e-05	23.2924
Alcohol usually taken with meals	BC(ER+)	rs10017954	C	G	-0.0179032	0.00378893	2.30001e-06	0.031138	1.93394e-05	14.5573
Alcohol usually taken with meals	BC(ER+)	rs10026792	A	G	0.00665872	0.00144826	4.30002e-06	0.290554	1.82792e-05	14.3074
Alcohol usually taken with meals	BC(ER+)	rs10061263	C	G	-0.00698008	0.00145603	1.6e-06	0.712946	1.99421e-05	14.6993
Alcohol usually taken with meals	BC(ER+)	rs1009163	T	C	-0.00723283	0.00157402	4.30002e-06	0.224897	1.82385e-05	14.2979
Alcohol usually taken with meals	BC(ER+)	rs10114333	C	G	-0.0066308	0.00143235	3.69999e-06	0.699278	1.84917e-05	14.3575
Alcohol usually taken with meals	BC(ER+)	rs10123002	T	C	0.0087488	0.00167518	1.79999e-07	0.190025	2.35618e-05	15.5523
Alcohol usually taken with meals	BC(ER+)	rs10246939	C	T	-0.00674828	0.0013194	3.09999e-07	0.446287	2.25069e-05	15.3037
Alcohol usually taken with meals	BC(ER+)	rs1072731	C	T	0.00632491	0.00135854	3.2e-06	0.626687	1.87181e-05	14.4109
Alcohol usually taken with meals	BC(ER+)	rs10749659	T	C	0.00769675	0.00156621	8.9e-07	0.772724	2.08076e-05	14.9033
Alcohol usually taken with meals	BC(ER+)	rs1079359	G	A	-0.00772841	0.00135154	1.09999e-08	0.608468	2.84587e-05	16.7063
Alcohol usually taken with meals	BC(ER+)	rs10865037	C	T	0.00843366	0.00134938	4.09996e-10	0.397515	3.40692e-05	18.0284
Alcohol usually taken with meals	BC(ER+)	rs10932201	A	G	0.00863774	0.00131689	5.40008e-11	0.461819	3.70877e-05	18.7398
Alcohol usually taken with meals	BC(ER+)	rs10939855	A	G	0.00728864	0.00132884	4.09996e-08	0.428988	2.60264e-05	16.1331
Alcohol usually taken with meals	BC(ER+)	rs11142747	T	C	-0.0084433	0.00182973	3.89996e-06	0.152006	1.83784e-05	14.3308
Alcohol usually taken with meals	BC(ER+)	rs113199799	A	G	0.0128794	0.00265666	1.2e-06	0.066275	2.053e-05	14.8379
Alcohol usually taken with meals	BC(ER+)	rs113757482	T	A	-0.0122267	0.00266647	4.49997e-06	0.068444	1.90631e-05	14.4922
Alcohol usually taken with meals	BC(ER+)	rs113905912	C	T	0.00993365	0.0013836	7.00003e-13	0.344	4.45359e-05	20.495
Alcohol usually taken with meals	BC(ER+)	rs113969561	A	T	-0.0197017	0.00419664	2.69998e-06	0.025464	1.92647e-05	14.5397
Alcohol usually taken with meals	BC(ER+)	rs1145142	C	T	-0.00625951	0.00135952	4.09996e-06	0.372542	1.83177e-05	14.3165
Alcohol usually taken with meals	BC(ER+)	rs11642916	C	T	-0.0060803	0.00132005	4.09996e-06	0.493393	1.84818e-05	14.3552
Alcohol usually taken with meals	BC(ER+)	rs11654357	C	A	0.00665384	0.00136039	1e-06	0.380456	2.08714e-05	14.9183
Alcohol usually taken with meals	BC(ER+)	rs11699136	A	C	-0.00829139	0.00167738	7.69999e-07	0.192235	2.13502e-05	15.0311
Alcohol usually taken with meals	BC(ER+)	rs11749483	G	A	-0.00610287	0.00132343	4e-06	0.501931	1.86222e-05	14.3883
Alcohol usually taken with meals	BC(ER+)	rs11781870	T	C	0.00841861	0.00152089	3.09999e-08	0.248611	2.64787e-05	16.2397
Alcohol usually taken with meals	BC(ER+)	rs11783227	G	T	-0.0080206	0.00134348	2.39999e-09	0.407918	3.10741e-05	17.3226
Alcohol usually taken with meals	BC(ER+)	rs11838553	T	C	-0.0121484	0.00257504	2.39999e-06	0.070227	1.9273e-05	14.5416
Alcohol usually taken with meals	BC(ER+)	rs12203592	T	C	-0.0100941	0.0015701	1.29999e-10	0.217061	3.46318e-05	18.161
Alcohol usually taken with meals	BC(ER+)	rs12355387	T	C	0.00681505	0.00132637	2.80001e-07	0.444762	2.2939e-05	15.4055
Alcohol usually taken with meals	BC(ER+)	rs12535428	T	C	0.00957422	0.00142445	1.80011e-11	0.31641	3.96536e-05	19.3445
Alcohol usually taken with meals	BC(ER+)	rs12577965	T	C	0.00642071	0.00132921	1.40001e-06	0.425431	2.01543e-05	14.7493
Alcohol usually taken with meals	BC(ER+)	rs12706165	T	C	0.00857527	0.00160952	9.90011e-08	0.212759	2.46332e-05	15.8048
Alcohol usually taken with meals	BC(ER+)	rs12735232	C	T	0.00862037	0.00180443	1.79999e-06	0.15725	1.96957e-05	14.6412
Alcohol usually taken with meals	BC(ER+)	rs12739999	A	G	-0.00899287	0.00174769	2.69998e-07	0.171256	2.29558e-05	15.4095
Alcohol usually taken with meals	BC(ER+)	rs12891247	C	A	-0.00632758	0.00132569	1.79999e-06	0.449428	1.98143e-05	14.6692
Alcohol usually taken with meals	BC(ER+)	rs12903919	G	C	0.00717608	0.00153336	2.90001e-06	0.749438	1.934e-05	14.5574
Alcohol usually taken with meals	BC(ER+)	rs1291836	G	A	-0.00726009	0.00132459	4.20001e-08	0.561169	2.596e-05	16.1175
Alcohol usually taken with meals	BC(ER+)	rs13049984	A	T	-0.0070023	0.00142415	8.79995e-07	0.308551	2.09218e-05	14.9302
Alcohol usually taken with meals	BC(ER+)	rs13117856	T	A	-0.0067378	0.00145177	3.50002e-06	0.287761	1.8609e-05	14.3852
Alcohol usually taken with meals	BC(ER+)	rs13163845	C	T	0.00933803	0.00187326	6.19998e-07	0.149394	2.21617e-05	15.2224
Alcohol usually taken with meals	BC(ER+)	rs13262595	G	A	0.00622593	0.00132214	2.5e-06	0.560447	1.90978e-05	14.5004
Alcohol usually taken with meals	BC(ER+)	rs13296345	C	T	-0.00700206	0.00136978	3.2e-07	0.369465	2.28436e-05	15.3831
Alcohol usually taken with meals	BC(ER+)	rs141224959	A	G	0.0160934	0.00342983	2.69998e-06	0.038363	1.91095e-05	14.5031
Alcohol usually taken with meals	BC(ER+)	rs1461224	T	G	0.00627775	0.00131463	1.79999e-06	0.521645	1.96681e-05	14.6348
Alcohol usually taken with meals	BC(ER+)	rs146918648	A	G	-0.0159166	0.00329938	1.40001e-06	0.042297	2.05244e-05	14.8365
Alcohol usually taken with meals	BC(ER+)	rs147483424	T	C	0.02718	0.00579302	2.69998e-06	0.013134	1.91507e-05	14.5128
Alcohol usually taken with meals	BC(ER+)	rs1500206	A	G	0.00628047	0.00131426	1.79999e-06	0.528157	1.96596e-05	14.6327
Alcohol usually taken with meals	BC(ER+)	rs151242340	T	G	0.0259909	0.00549272	2.19999e-06	0.015409	2.04976e-05	14.8302
Alcohol usually taken with meals	BC(ER+)	rs1516179	C	A	-0.00943419	0.0019305	1e-06	0.865161	2.07659e-05	14.8935
Alcohol usually taken with meals	BC(ER+)	rs1526912	T	A	-0.00853031	0.00139307	9.20005e-10	0.648759	3.31626e-05	17.8148
Alcohol usually taken with meals	BC(ER+)	rs16847223	G	A	0.00653623	0.00132837	8.60003e-07	0.451812	2.11627e-05	14.987
Alcohol usually taken with meals	BC(ER+)	rs17027967	C	T	-0.0144091	0.00253577	1.29999e-08	0.072177	2.78079e-05	16.5529
Alcohol usually taken with meals	BC(ER+)	rs1714081	T	C	-0.0092858	0.00132582	2.49977e-12	0.558752	4.25178e-05	20.0194
Alcohol usually taken with meals	BC(ER+)	rs17407267	G	A	-0.0107933	0.00219359	8.60003e-07	0.099724	2.09177e-05	14.9292
Alcohol usually taken with meals	BC(ER+)	rs17727474	T	C	0.00848801	0.00180182	2.5e-06	0.167838	2.01252e-05	14.7425
Alcohol usually taken with meals	BC(ER+)	rs17780062	G	A	-0.0183716	0.00377625	1.09999e-06	0.031394	2.05266e-05	14.8371
Alcohol usually taken with meals	BC(ER+)	rs1829533	T	C	-0.00702966	0.00133354	1.40001e-07	0.418443	2.40507e-05	15.6675
Alcohol usually taken with meals	BC(ER+)	rs186711	G	A	-0.00651154	0.00132368	8.70001e-07	0.530163	2.11229e-05	14.9776
Alcohol usually taken with meals	BC(ER+)	rs1896762	G	A	0.01965	0.00407345	1.40001e-06	0.026725	2.00867e-05	14.7334
Alcohol usually taken with meals	BC(ER+)	rs1963734	C	T	0.00758987	0.00159994	2.1e-06	0.786107	1.93721e-05	14.565
Alcohol usually taken with meals	BC(ER+)	rs2016975	C	A	-0.00740247	0.00131784	1.89998e-08	0.460319	2.72257e-05	16.4157
Alcohol usually taken with meals	BC(ER+)	rs2105028	T	C	0.00735403	0.00135419	5.60003e-08	0.393606	2.58165e-05	16.0836
Alcohol usually taken with meals	BC(ER+)	rs224396	G	T	0.00737621	0.0015028	9.20005e-07	0.263262	2.11056e-05	14.9735
Alcohol usually taken with meals	BC(ER+)	rs2248281	A	G	-0.0061192	0.00131743	3.40001e-06	0.475218	1.86763e-05	14.401
Alcohol usually taken with meals	BC(ER+)	rs242093	A	G	-0.00705485	0.0013389	1.40001e-07	0.569681	2.44021e-05	15.7503
Alcohol usually taken with meals	BC(ER+)	rs2471709	T	C	-0.00819788	0.00167797	1e-06	0.189123	2.06126e-05	14.8573
Alcohol usually taken with meals	BC(ER+)	rs2588917	A	C	-0.00662569	0.00132852	6.1e-07	0.446443	2.1698e-05	15.1131
Alcohol usually taken with meals	BC(ER+)	rs2795632	T	C	-0.00811886	0.00164806	8.40001e-07	0.801853	2.09461e-05	14.9359
Alcohol usually taken with meals	BC(ER+)	rs2799423	C	A	-0.00984601	0.00143508	6.79986e-12	0.702339	4.0534e-05	19.5519
Alcohol usually taken with meals	BC(ER+)	rs2820309	G	A	-0.00784423	0.00138056	1.29999e-08	0.34483	2.78029e-05	16.5517
Alcohol usually taken with meals	BC(ER+)	rs2860872	C	T	0.00752037	0.00133116	1.6e-08	0.434537	2.77933e-05	16.5495
Alcohol usually taken with meals	BC(ER+)	rs2936676	G	A	-0.00694802	0.00149383	3.29997e-06	0.737344	1.86986e-05	14.4063
Alcohol usually taken with meals	BC(ER+)	rs3017674	T	C	-0.00648425	0.00139206	3.2e-06	0.336792	1.87828e-05	14.4261
Alcohol usually taken with meals	BC(ER+)	rs3020394	A	G	0.00746742	0.00138959	7.69999e-08	0.661848	2.49598e-05	15.8818
Alcohol usually taken with meals	BC(ER+)	rs34940743	G	A	-0.00716682	0.00137829	2e-07	0.345787	2.32386e-05	15.4762
Alcohol usually taken with meals	BC(ER+)	rs35547088	C	A	-0.00653288	0.00135878	1.5e-06	0.373581	1.99751e-05	14.7071
Alcohol usually taken with meals	BC(ER+)	rs396692	A	G	-0.00745804	0.00143764	2.1e-07	0.700808	2.33254e-05	15.4966
Alcohol usually taken with meals	BC(ER+)	rs400140	T	C	-0.00696468	0.00138075	4.60002e-07	0.351704	2.21199e-05	15.2125
Alcohol usually taken with meals	BC(ER+)	rs41301394	T	C	0.00768625	0.00145705	1.29999e-07	0.283655	2.40089e-05	15.6577
Alcohol usually taken with meals	BC(ER+)	rs4140665	G	A	0.00775177	0.00152962	4e-07	0.744479	2.28618e-05	15.3874
Alcohol usually taken with meals	BC(ER+)	rs4277254	C	T	0.00679622	0.00139909	1.2e-06	0.552948	2.28353e-05	15.3811
Alcohol usually taken with meals	BC(ER+)	rs4277992	G	A	-0.00645323	0.00132011	1e-06	0.548864	2.06232e-05	14.8598
Alcohol usually taken with meals	BC(ER+)	rs4423388	A	G	0.0078973	0.00159112	6.90001e-07	0.218663	2.13109e-05	15.0219
Alcohol usually taken with meals	BC(ER+)	rs4615151	C	T	-0.00806135	0.00140682	1e-08	0.322182	2.83831e-05	16.6885
Alcohol usually taken with meals	BC(ER+)	rs4636319	C	T	0.00790074	0.00131739	2e-09	0.485383	3.11842e-05	17.3486
Alcohol usually taken with meals	BC(ER+)	rs4636654	A	G	0.00740317	0.00134623	3.79997e-08	0.396127	2.62208e-05	16.1789
Alcohol usually taken with meals	BC(ER+)	rs4675248	G	A	0.00708447	0.001343	1.29999e-07	0.60625	2.39617e-05	15.6465
Alcohol usually taken with meals	BC(ER+)	rs4724077	C	T	0.00637089	0.0013179	1.29999e-06	0.545975	2.01225e-05	14.7418
Alcohol usually taken with meals	BC(ER+)	rs4785805	A	G	-0.00806654	0.0017597	4.60002e-06	0.167286	1.81284e-05	14.2719
Alcohol usually taken with meals	BC(ER+)	rs4837904	C	T	0.00904631	0.00144055	3.40001e-10	0.703823	3.41183e-05	18.04
Alcohol usually taken with meals	BC(ER+)	rs484698	G	T	0.00605988	0.00132594	4.90004e-06	0.567204	1.80294e-05	14.2486
Alcohol usually taken with meals	BC(ER+)	rs4985699	G	C	0.00646798	0.00135905	1.89998e-06	0.628882	1.95276e-05	14.6016
Alcohol usually taken with meals	BC(ER+)	rs533066	A	T	-0.00730911	0.00156534	2.99999e-06	0.227967	1.88047e-05	14.4313
Alcohol usually taken with meals	BC(ER+)	rs536508	C	G	-0.0100819	0.00198909	4e-07	0.875396	2.21744e-05	15.2254
Alcohol usually taken with meals	BC(ER+)	rs56372821	A	G	0.00857394	0.00179715	1.79999e-06	0.16201	1.99605e-05	14.7036
Alcohol usually taken with meals	BC(ER+)	rs56399143	T	C	-0.00639027	0.00134583	2.1e-06	0.402803	1.96462e-05	14.6296
Alcohol usually taken with meals	BC(ER+)	rs58011088	A	G	-0.00865663	0.00139612	5.60003e-10	0.336591	3.34666e-05	17.8864
Alcohol usually taken with meals	BC(ER+)	rs58734839	C	T	-0.00972618	0.00148847	6.4003e-11	0.266326	3.69685e-05	18.7117
Alcohol usually taken with meals	BC(ER+)	rs6043655	A	G	0.00643576	0.00137527	2.90001e-06	0.629295	1.93247e-05	14.5538
Alcohol usually taken with meals	BC(ER+)	rs60498537	T	G	0.0067062	0.00132857	4.49997e-07	0.440417	2.21672e-05	15.2237
Alcohol usually taken with meals	BC(ER+)	rs62007820	A	G	0.00814081	0.00145543	2.19999e-08	0.290266	2.73059e-05	16.4346
Alcohol usually taken with meals	BC(ER+)	rs62223645	A	G	0.0152496	0.00306073	6.29999e-07	0.04857	2.14927e-05	15.0647
Alcohol usually taken with meals	BC(ER+)	rs62543701	G	A	0.00628979	0.00136718	4.20001e-06	0.635682	1.83241e-05	14.318
Alcohol usually taken with meals	BC(ER+)	rs637384	A	C	-0.00671383	0.00142856	2.59998e-06	0.691504	1.92316e-05	14.5319
Alcohol usually taken with meals	BC(ER+)	rs641325	G	T	0.00879371	0.0014007	3.40001e-10	0.66836	3.42809e-05	18.0783
Alcohol usually taken with meals	BC(ER+)	rs6435670	T	G	-0.0073412	0.00145654	4.70002e-07	0.288258	2.2114e-05	15.2111
Alcohol usually taken with meals	BC(ER+)	rs6594014	G	A	-0.00649364	0.00131594	8e-07	0.525115	2.10305e-05	14.9558
Alcohol usually taken with meals	BC(ER+)	rs6689335	C	T	0.00642719	0.00133302	1.40001e-06	0.419239	2.01155e-05	14.7402
Alcohol usually taken with meals	BC(ER+)	rs6690195	T	C	-0.0082308	0.00131699	4.09996e-10	0.485702	3.38453e-05	17.9757
Alcohol usually taken with meals	BC(ER+)	rs6730157	G	A	0.00772014	0.00144122	8.50002e-08	0.281798	2.41249e-05	15.685
Alcohol usually taken with meals	BC(ER+)	rs6760754	C	A	-0.0062217	0.0013486	4e-06	0.610495	1.84096e-05	14.3382
Alcohol usually taken with meals	BC(ER+)	rs6798881	G	C	-0.00930589	0.00181944	3.09999e-07	0.154306	2.26017e-05	15.3261
Alcohol usually taken with meals	BC(ER+)	rs6882046	G	A	0.00709681	0.00149587	2.1e-06	0.268626	1.97899e-05	14.6634
Alcohol usually taken with meals	BC(ER+)	rs6994556	A	G	0.00623429	0.00131448	2.1e-06	0.500605	1.94332e-05	14.5794
Alcohol usually taken with meals	BC(ER+)	rs6998858	T	C	-0.00831479	0.0016179	2.80001e-07	0.791563	2.28135e-05	15.376
Alcohol usually taken with meals	BC(ER+)	rs7080386	A	C	0.00668939	0.00133333	5.19996e-07	0.416241	2.17461e-05	15.1244
Alcohol usually taken with meals	BC(ER+)	rs7170186	A	C	0.00746363	0.00139488	8.79995e-08	0.662597	2.49074e-05	15.8694
Alcohol usually taken with meals	BC(ER+)	rs72720396	G	A	0.0109839	0.00156038	1.9002e-12	0.229901	4.27199e-05	20.0671
Alcohol usually taken with meals	BC(ER+)	rs72778350	A	G	-0.0200031	0.00429766	3.2e-06	0.025287	1.97242e-05	14.648
Alcohol usually taken with meals	BC(ER+)	rs72821875	A	T	0.00692429	0.00143945	1.5e-06	0.299414	2.01147e-05	14.74
Alcohol usually taken with meals	BC(ER+)	rs72978905	G	A	0.00797929	0.0017273	3.79997e-06	0.17772	1.86086e-05	14.3851
Alcohol usually taken with meals	BC(ER+)	rs73145449	A	G	-0.00742448	0.00160269	3.59998e-06	0.213488	1.85115e-05	14.3622
Alcohol usually taken with meals	BC(ER+)	rs73768554	A	C	0.00719137	0.00155425	3.69999e-06	0.235867	1.86419e-05	14.3929
Alcohol usually taken with meals	BC(ER+)	rs74475445	G	T	-0.00946854	0.00204549	3.69999e-06	0.117476	1.85897e-05	14.3806
Alcohol usually taken with meals	BC(ER+)	rs75061358	G	T	0.0118641	0.00247742	1.7e-06	0.078473	2.03577e-05	14.7972
Alcohol usually taken with meals	BC(ER+)	rs7522138	A	G	-0.00613657	0.00131692	3.2e-06	0.455084	1.86768e-05	14.4011
Alcohol usually taken with meals	BC(ER+)	rs75290057	G	A	0.0352257	0.00727793	1.29999e-06	0.009099	2.23755e-05	15.2728
Alcohol usually taken with meals	BC(ER+)	rs77073818	G	A	-0.0081448	0.00162473	5.39995e-07	0.205626	2.16717e-05	15.1069
Alcohol usually taken with meals	BC(ER+)	rs7775552	G	A	-0.00701968	0.00131382	9.09997e-08	0.487127	2.46216e-05	15.8021
Alcohol usually taken with meals	BC(ER+)	rs77921376	A	G	-0.0174588	0.0036634	1.89998e-06	0.033619	1.98058e-05	14.6672
Alcohol usually taken with meals	BC(ER+)	rs77966298	G	A	0.00984399	0.00191219	2.59998e-07	0.137335	2.29613e-05	15.4108
Alcohol usually taken with meals	BC(ER+)	rs7808586	A	G	0.0074124	0.00134591	3.59998e-08	0.58221	2.67292e-05	16.2987
Alcohol usually taken with meals	BC(ER+)	rs78511380	A	T	-0.0117326	0.00256225	4.70002e-06	0.072534	1.85207e-05	14.3644
Alcohol usually taken with meals	BC(ER+)	rs7851830	G	A	0.0091125	0.00154765	3.89996e-09	0.23498	2.98544e-05	17.0352
Alcohol usually taken with meals	BC(ER+)	rs7856810	T	A	-0.00671012	0.00138598	1.29999e-06	0.36428	2.08541e-05	14.9142
Alcohol usually taken with meals	BC(ER+)	rs78648104	C	T	0.0109257	0.00233679	2.90001e-06	0.086424	1.88498e-05	14.4419
Alcohol usually taken with meals	BC(ER+)	rs79368845	C	T	-0.0215514	0.00460049	2.80001e-06	0.021184	1.92615e-05	14.5389
Alcohol usually taken with meals	BC(ER+)	rs806789	A	C	0.0075757	0.00131046	7.39997e-09	0.474479	2.86209e-05	16.7445
Alcohol usually taken with meals	BC(ER+)	rs8082166	C	G	0.0073697	0.00159484	3.79997e-06	0.216675	1.84366e-05	14.3445
Alcohol usually taken with meals	BC(ER+)	rs870790	C	T	0.00633817	0.00136284	3.29997e-06	0.632466	1.86764e-05	14.401
Alcohol usually taken with meals	BC(ER+)	rs898751	T	C	-0.0101452	0.00131647	1.29987e-14	0.493229	5.14531e-05	22.1252
Alcohol usually taken with meals	BC(ER+)	rs9401593	C	A	0.00691263	0.00131816	1.6e-07	0.486339	2.38744e-05	15.626
Alcohol usually taken with meals	BC(ER+)	rs9557355	C	T	-0.00676111	0.00139862	1.29999e-06	0.337538	2.04432e-05	14.8174
Alcohol usually taken with meals	BC(ER+)	rs9615909	A	G	0.0113596	0.00247643	4.49997e-06	0.076327	1.8195e-05	14.2876
Alcohol usually taken with meals	BC(ER+)	rs9633706	G	A	-0.0076582	0.00167728	5e-06	0.808255	1.81784e-05	14.2837
Alcohol usually taken with meals	BC(ER+)	rs9661233	T	A	0.0104398	0.00139294	6.59933e-14	0.333074	4.84209e-05	21.4106
Alcohol usually taken with meals	BC(ER+)	rs9681231	G	A	0.0127832	0.00269628	2.1e-06	0.064684	1.97726e-05	14.6594
Alcohol usually taken with meals	BC(ER+)	rs9824301	C	A	0.00724187	0.00137922	1.5e-07	0.352485	2.39399e-05	15.6414
Average weekly spirits intake	BC(ER+)	rs10076202	C	T	-0.0124701	0.00259041	1.5e-06	0.233922	5.57332e-05	28.2014
Average weekly spirits intake	BC(ER+)	rs10217741	G	T	-0.0107425	0.00227365	2.30001e-06	0.364688	5.34748e-05	27.4638
Average weekly spirits intake	BC(ER+)	rs10446419	G	A	-0.0124992	0.00271311	4.09996e-06	0.210037	5.18438e-05	26.9312
Average weekly spirits intake	BC(ER+)	rs10816006	G	T	-0.0108326	0.00229891	2.5e-06	0.357881	5.39324e-05	27.6133
Average weekly spirits intake	BC(ER+)	rs11523682	A	C	-0.0118286	0.00222808	1.09999e-07	0.548326	6.93044e-05	32.6338
Average weekly spirits intake	BC(ER+)	rs12895351	A	G	-0.0103182	0.00220387	2.80001e-06	0.439458	5.24522e-05	27.1298
Average weekly spirits intake	BC(ER+)	rs138467089	G	C	0.0686389	0.0150025	4.79999e-06	0.00666	6.23366e-05	30.3581
Average weekly spirits intake	BC(ER+)	rs139621023	T	C	-0.025223	0.0054288	3.40001e-06	0.043696	5.31693e-05	27.3641
Average weekly spirits intake	BC(ER+)	rs150580117	A	G	-0.0639648	0.013973	4.70002e-06	0.006858	5.57341e-05	28.2017
Average weekly spirits intake	BC(ER+)	rs17435276	C	A	-0.0124709	0.00243943	3.2e-07	0.28173	6.29429e-05	30.5561
Average weekly spirits intake	BC(ER+)	rs1793830	A	T	0.0119644	0.00261547	4.79999e-06	0.234943	5.14598e-05	26.8057
Average weekly spirits intake	BC(ER+)	rs193168937	A	C	0.032225	0.00704371	4.79999e-06	0.02536	5.13345e-05	26.7648
Average weekly spirits intake	BC(ER+)	rs2347923	A	C	-0.0109267	0.00230958	2.19999e-06	0.660195	5.35686e-05	27.4944
Average weekly spirits intake	BC(ER+)	rs2461763	C	G	0.0122475	0.00243987	5.19996e-07	0.278128	6.02323e-05	29.6708
Average weekly spirits intake	BC(ER+)	rs2469409	C	G	-0.0156048	0.00303869	2.80001e-07	0.158721	6.50311e-05	31.2381
Average weekly spirits intake	BC(ER+)	rs2482625	G	A	-0.0134814	0.00287849	2.80001e-06	0.174239	5.22998e-05	27.0801
Average weekly spirits intake	BC(ER+)	rs249299	G	T	0.0101399	0.00222008	4.90004e-06	0.439195	5.06485e-05	26.5408
Average weekly spirits intake	BC(ER+)	rs2692499	A	G	-0.0158217	0.00317112	6.1e-07	0.137432	5.93496e-05	29.3825
Average weekly spirits intake	BC(ER+)	rs319900	C	A	0.0152583	0.00289724	1.40001e-07	0.171887	6.62788e-05	31.6457
Average weekly spirits intake	BC(ER+)	rs41308146	C	T	0.0551466	0.0104457	1.29999e-07	0.011656	7.00689e-05	32.8835
Average weekly spirits intake	BC(ER+)	rs4665627	C	T	0.0105377	0.00226372	3.2e-06	0.620883	5.22763e-05	27.0724
Average weekly spirits intake	BC(ER+)	rs519985	C	T	-0.0113768	0.00219097	2.1e-07	0.469241	6.44709e-05	31.0552
Average weekly spirits intake	BC(ER+)	rs557544	C	T	-0.0118583	0.0024103	8.70001e-07	0.311715	6.03394e-05	29.7058
Average weekly spirits intake	BC(ER+)	rs56207132	T	C	0.0147831	0.00295233	5.49997e-07	0.167265	6.08798e-05	29.8823
Average weekly spirits intake	BC(ER+)	rs61729488	C	T	-0.023024	0.00355347	9.20026e-11	0.10572	0.000100236	42.7365
Average weekly spirits intake	BC(ER+)	rs61988414	G	A	0.0135764	0.00276134	8.79995e-07	0.202867	5.96131e-05	29.4686
Average weekly spirits intake	BC(ER+)	rs62007323	T	A	-0.0170645	0.00337891	4.39997e-07	0.126982	6.45628e-05	31.0852
Average weekly spirits intake	BC(ER+)	rs646837	G	A	-0.0110483	0.00224361	8.50002e-07	0.408609	5.89934e-05	29.2662
Average weekly spirits intake	BC(ER+)	rs6723328	G	A	0.011623	0.00227618	3.29997e-07	0.637277	6.24554e-05	30.3969
Average weekly spirits intake	BC(ER+)	rs7185816	T	C	0.0114938	0.00229276	5.39995e-07	0.354021	6.04233e-05	29.7332
Average weekly spirits intake	BC(ER+)	rs719389	G	A	-0.0139866	0.00272925	2.99999e-07	0.203836	6.34947e-05	30.7363
Average weekly spirits intake	BC(ER+)	rs7466239	T	C	-0.0144865	0.00313712	3.89996e-06	0.142122	5.11733e-05	26.7122
Average weekly spirits intake	BC(ER+)	rs76122614	A	G	0.0128573	0.00240993	9.49992e-08	0.291134	6.82318e-05	32.2835
Average weekly spirits intake	BC(ER+)	rs76135756	A	G	0.0454947	0.0096753	2.59998e-06	0.012849	5.25055e-05	27.1472
Average weekly spirits intake	BC(ER+)	rs7748529	C	A	0.011098	0.00239482	3.59998e-06	0.699774	5.17518e-05	26.9011
Average weekly spirits intake	BC(ER+)	rs77981680	G	A	0.011746	0.00254585	4e-06	0.245365	5.10928e-05	26.6859
Average weekly spirits intake	BC(ER+)	rs80311316	C	T	-0.0270919	0.00503463	7.39997e-08	0.049602	6.92012e-05	32.6001
Average weekly spirits intake	BC(ER+)	rs838133	G	A	0.0115159	0.00225975	3.50002e-07	0.547298	6.57146e-05	31.4614
Average weekly spirits intake	BC(ER+)	rs9299529	C	T	0.0139343	0.00250042	2.5e-08	0.742611	7.42253e-05	34.241
Average weekly spirits intake	BC(ER+)	rs9309252	G	A	-0.0147319	0.00320139	4.20001e-06	0.13548	5.08391e-05	26.603
Average weekly spirits intake	BC(ER+)	rs9690610	G	C	0.0112274	0.00231169	1.2e-06	0.657568	5.6768e-05	28.5394
Non-oily fish intake	BC(ER+)	rs10421668	A	G	-0.00797177	0.00172732	3.89996e-06	0.331576	2.81692e-05	22.9829
Non-oily fish intake	BC(ER+)	rs10482944	T	A	0.0112547	0.00235017	1.7e-06	0.137707	3.00821e-05	23.8646
Non-oily fish intake	BC(ER+)	rs11165780	A	G	-0.00777543	0.0017008	4.79999e-06	0.348649	2.74588e-05	22.6555
Non-oily fish intake	BC(ER+)	rs112858262	C	T	0.00837391	0.00182075	4.20001e-06	0.277084	2.80922e-05	22.9474
Non-oily fish intake	BC(ER+)	rs113253914	T	G	-0.0145976	0.00305593	1.79999e-06	0.081148	3.17772e-05	24.6459
Non-oily fish intake	BC(ER+)	rs116616457	A	C	0.0378533	0.00824038	4.39997e-06	0.011966	3.38812e-05	25.6156
Non-oily fish intake	BC(ER+)	rs11680516	C	T	0.0122842	0.00202829	1.40001e-09	0.202388	4.87192e-05	32.4547
Non-oily fish intake	BC(ER+)	rs11723103	A	G	0.0077757	0.00163103	1.89998e-06	0.441581	2.98181e-05	23.7429
Non-oily fish intake	BC(ER+)	rs117418277	G	A	-0.0217521	0.00437382	6.59994e-07	0.039041	3.55024e-05	26.3629
Non-oily fish intake	BC(ER+)	rs117427411	T	C	-0.0275241	0.00564792	1.09999e-06	0.022823	3.37911e-05	25.5741
Non-oily fish intake	BC(ER+)	rs11859365	C	A	0.00969501	0.00186196	1.89998e-07	0.253728	3.55953e-05	26.4057
Non-oily fish intake	BC(ER+)	rs12555454	C	T	0.00883822	0.00168317	1.5e-07	0.372752	3.65274e-05	26.8353
Non-oily fish intake	BC(ER+)	rs1260326	C	T	-0.00955354	0.0016553	7.90005e-09	0.604249	4.36512e-05	30.1188
Non-oily fish intake	BC(ER+)	rs12638455	A	C	0.00779609	0.00164909	2.30001e-06	0.57835	2.96433e-05	23.6623
Non-oily fish intake	BC(ER+)	rs12912887	T	G	0.0081235	0.00176887	4.39997e-06	0.698048	2.78189e-05	22.8215
Non-oily fish intake	BC(ER+)	rs13150190	T	C	0.016534	0.00345541	1.7e-06	0.940932	3.03876e-05	24.0054
Non-oily fish intake	BC(ER+)	rs1445978	C	T	-0.00913035	0.00170434	8.50002e-08	0.635955	3.85999e-05	27.7905
Non-oily fish intake	BC(ER+)	rs144833909	T	C	-0.035308	0.00761157	3.50002e-06	0.012271	3.022e-05	23.9281
Non-oily fish intake	BC(ER+)	rs150075454	A	G	-0.0295138	0.00601588	9.29994e-07	0.01922	3.28402e-05	25.1358
Non-oily fish intake	BC(ER+)	rs1603515	G	A	0.0176979	0.00340151	2e-07	0.939542	3.55831e-05	26.4
Non-oily fish intake	BC(ER+)	rs16822430	C	T	0.0116344	0.00191996	1.40001e-09	0.23321	4.84107e-05	32.3125
Non-oily fish intake	BC(ER+)	rs17295822	C	T	0.0158198	0.0029656	9.59997e-08	0.081299	3.73845e-05	27.2303
Non-oily fish intake	BC(ER+)	rs17317920	G	A	0.00906029	0.0016312	2.80001e-08	0.479238	4.09737e-05	28.8846
Non-oily fish intake	BC(ER+)	rs17382631	A	C	-0.0108099	0.00225683	1.7e-06	0.170473	3.30491e-05	25.2321
Non-oily fish intake	BC(ER+)	rs17417079	T	A	-0.0101043	0.00190407	1.09999e-07	0.24572	3.78456e-05	27.4429
Non-oily fish intake	BC(ER+)	rs2400169	C	T	-0.00858835	0.00165684	2.19999e-07	0.599948	3.54062e-05	26.3185
Non-oily fish intake	BC(ER+)	rs2447091	C	T	-0.00837213	0.00166475	4.90004e-07	0.389888	3.33466e-05	25.3692
Non-oily fish intake	BC(ER+)	rs2702668	G	A	0.00880133	0.00168404	1.7e-07	0.634476	3.593e-05	26.56
Non-oily fish intake	BC(ER+)	rs35522344	T	C	-0.00806352	0.00166956	1.40001e-06	0.384676	3.07807e-05	24.1866
Non-oily fish intake	BC(ER+)	rs3799077	G	T	-0.0107346	0.00175764	1e-09	0.309993	4.92955e-05	32.7203
Non-oily fish intake	BC(ER+)	rs3809717	A	C	0.0094691	0.00176978	8.79995e-08	0.306482	3.81162e-05	27.5676
Non-oily fish intake	BC(ER+)	rs4318925	T	C	-0.0150377	0.0021207	1.29987e-12	0.177245	6.59534e-05	40.3985
Non-oily fish intake	BC(ER+)	rs4415102	T	C	-0.0122208	0.00261553	2.99999e-06	0.113129	2.99684e-05	23.8122
Non-oily fish intake	BC(ER+)	rs4953152	A	G	-0.00879815	0.00175145	5.1e-07	0.310289	3.31319e-05	25.2703
Non-oily fish intake	BC(ER+)	rs4993942	G	T	-0.00866728	0.00163321	1.09999e-07	0.470061	3.74262e-05	27.2496
Non-oily fish intake	BC(ER+)	rs510161	G	C	-0.00939145	0.00175132	8.19993e-08	0.310338	3.77543e-05	27.4008
Non-oily fish intake	BC(ER+)	rs55774808	C	T	-0.0106025	0.00216956	1e-06	0.170893	3.18553e-05	24.6819
Non-oily fish intake	BC(ER+)	rs55858845	C	T	0.0104327	0.00204283	3.29997e-07	0.206034	3.56094e-05	26.4122
Non-oily fish intake	BC(ER+)	rs55900434	C	T	0.0201253	0.00388356	2.19999e-07	0.045748	3.53631e-05	26.2986
Non-oily fish intake	BC(ER+)	rs56399747	G	A	0.00841708	0.00179435	2.69998e-06	0.291509	2.92644e-05	23.4877
Non-oily fish intake	BC(ER+)	rs56848830	A	C	0.00749729	0.00162193	3.79997e-06	0.503552	2.81033e-05	22.9525
Non-oily fish intake	BC(ER+)	rs56864124	A	C	-0.00831937	0.00179397	3.50002e-06	0.286504	2.82965e-05	23.0416
Non-oily fish intake	BC(ER+)	rs60132501	T	C	0.0360181	0.00781007	4e-06	0.011879	3.04552e-05	24.0366
Non-oily fish intake	BC(ER+)	rs6127088	T	C	0.010328	0.00215164	1.6e-06	0.173006	3.05229e-05	24.0678
Non-oily fish intake	BC(ER+)	rs62034298	T	C	0.015647	0.00323644	1.29999e-06	0.067105	3.06535e-05	24.1279
Non-oily fish intake	BC(ER+)	rs67646802	T	C	-0.00945684	0.00186372	3.89996e-07	0.252994	3.38031e-05	25.5796
Non-oily fish intake	BC(ER+)	rs6953095	C	A	0.0090212	0.00184553	1e-06	0.260375	3.13451e-05	24.4467
Non-oily fish intake	BC(ER+)	rs6957745	C	T	-0.0121791	0.00202331	1.79999e-09	0.202978	4.79932e-05	32.1201
Non-oily fish intake	BC(ER+)	rs7148387	G	A	-0.00930647	0.00165022	1.7e-08	0.590715	4.18797e-05	29.3023
Non-oily fish intake	BC(ER+)	rs71607209	T	A	0.0155025	0.00335965	3.89996e-06	0.063641	2.86426e-05	23.2011
Non-oily fish intake	BC(ER+)	rs7326846	T	C	0.0092338	0.00177792	2.1e-07	0.625714	3.99365e-05	28.4066
Non-oily fish intake	BC(ER+)	rs7432182	A	G	-0.00827838	0.00172892	1.7e-06	0.671552	3.0232e-05	23.9337
Non-oily fish intake	BC(ER+)	rs75702120	T	A	-0.0164011	0.00354624	3.69999e-06	0.057741	2.92705e-05	23.4905
Non-oily fish intake	BC(ER+)	rs76477280	G	A	0.0732076	0.01558	2.59998e-06	0.002828	3.02268e-05	23.9313
Non-oily fish intake	BC(ER+)	rs776472	T	C	-0.00783101	0.0016503	2.1e-06	0.567089	3.01103e-05	23.8776
Non-oily fish intake	BC(ER+)	rs7791045	C	T	0.0074906	0.00162389	4e-06	0.49032	2.8044e-05	22.9252
Non-oily fish intake	BC(ER+)	rs77956594	C	T	-0.0125083	0.00240338	1.89998e-07	0.131598	3.57599e-05	26.4816
Non-oily fish intake	BC(ER+)	rs78744083	A	G	-0.0286779	0.00627892	4.90004e-06	0.016957	2.74187e-05	22.637
Non-oily fish intake	BC(ER+)	rs78769094	T	C	-0.029953	0.00634585	2.39999e-06	0.016523	2.91584e-05	23.4389
Non-oily fish intake	BC(ER+)	rs79262908	T	C	-0.0103234	0.00206077	5.49997e-07	0.191691	3.30259e-05	25.2214
Non-oily fish intake	BC(ER+)	rs838133	G	A	0.016184	0.00167625	4.70002e-22	0.549409	0.000129682	69.7754
Non-oily fish intake	BC(ER+)	rs9674606	A	G	0.00773339	0.00164351	2.5e-06	0.439169	2.94601e-05	23.5779
Non-oily fish intake	BC(ER+)	rs9951835	G	T	-0.00818286	0.00178044	4.30002e-06	0.293284	2.77571e-05	22.793
Salad / raw vegetable intake	BC(ER+)	rs1004549	C	A	-0.0122108	0.00265516	4.20001e-06	0.909769	2.44796e-05	20.6595
Salad / raw vegetable intake	BC(ER+)	rs1011530	A	C	-0.00780319	0.00155902	5.60003e-07	0.705244	2.53149e-05	21.0232
Salad / raw vegetable intake	BC(ER+)	rs1011939	A	G	-0.00836985	0.00159085	1.40001e-07	0.715949	2.84934e-05	22.4073
Salad / raw vegetable intake	BC(ER+)	rs1019957	G	C	0.00899063	0.00173916	2.30001e-07	0.221198	2.78496e-05	22.127
Salad / raw vegetable intake	BC(ER+)	rs1052352	T	C	0.00816444	0.00142564	1e-08	0.52355	3.32551e-05	24.4809
Salad / raw vegetable intake	BC(ER+)	rs10819082	A	G	-0.00916475	0.00151342	1.40001e-09	0.66734	3.72923e-05	26.2389
Salad / raw vegetable intake	BC(ER+)	rs10960118	A	G	-0.00824027	0.00164475	5.39995e-07	0.251631	2.55737e-05	21.1359
Salad / raw vegetable intake	BC(ER+)	rs11125813	A	G	0.00892712	0.00172815	2.39999e-07	0.218934	2.72555e-05	21.8683
Salad / raw vegetable intake	BC(ER+)	rs11209952	T	C	0.00690114	0.00145133	2e-06	0.59763	2.2905e-05	19.9738
Salad / raw vegetable intake	BC(ER+)	rs112179509	T	G	0.037676	0.00788164	1.79999e-06	0.008359	2.35325e-05	20.2471
Salad / raw vegetable intake	BC(ER+)	rs11223775	T	C	-0.00727017	0.00152909	2e-06	0.340754	2.37469e-05	20.3404
Salad / raw vegetable intake	BC(ER+)	rs112750937	C	G	-0.010151	0.00221314	4.49997e-06	0.126653	2.27955e-05	19.9262
Salad / raw vegetable intake	BC(ER+)	rs115312977	T	G	-0.0131849	0.00286535	4.20001e-06	0.066503	2.15843e-05	19.3987
Salad / raw vegetable intake	BC(ER+)	rs116493405	A	G	0.014801	0.00317938	3.2e-06	0.053837	2.23182e-05	19.7183
Salad / raw vegetable intake	BC(ER+)	rs117443106	C	T	0.0154666	0.00317724	1.09999e-06	0.053075	2.4045e-05	20.4703
Salad / raw vegetable intake	BC(ER+)	rs11824377	G	A	-0.00742291	0.00143507	2.30001e-07	0.561266	2.71362e-05	21.8163
Salad / raw vegetable intake	BC(ER+)	rs12203592	T	C	-0.0102862	0.00169411	1.29999e-09	0.219338	3.6234e-05	25.7781
Salad / raw vegetable intake	BC(ER+)	rs12324270	C	A	-0.0322893	0.00695158	3.40001e-06	0.010666	2.20035e-05	19.5813
Salad / raw vegetable intake	BC(ER+)	rs12373799	A	G	-0.0125555	0.00245982	3.29997e-07	0.096051	2.73744e-05	21.92
Salad / raw vegetable intake	BC(ER+)	rs12517711	C	T	-0.00672321	0.00145877	4e-06	0.391336	2.15333e-05	19.3765
Salad / raw vegetable intake	BC(ER+)	rs12630752	G	A	-0.00836741	0.00168656	7.00003e-07	0.233456	2.50585e-05	20.9115
Salad / raw vegetable intake	BC(ER+)	rs12908495	A	C	-0.00935	0.00166573	2e-08	0.242533	3.21209e-05	23.987
Salad / raw vegetable intake	BC(ER+)	rs12910046	C	T	0.00802489	0.0016123	6.4e-07	0.267434	2.52332e-05	20.9876
Salad / raw vegetable intake	BC(ER+)	rs13020607	C	T	-0.0100814	0.0019136	1.40001e-07	0.166083	2.81527e-05	22.2589
Salad / raw vegetable intake	BC(ER+)	rs13167468	C	T	0.0112495	0.00230735	1.09999e-06	0.108726	2.45268e-05	20.68
Salad / raw vegetable intake	BC(ER+)	rs140806757	C	T	-0.027696	0.00600596	4e-06	0.014466	2.18718e-05	19.5239
Salad / raw vegetable intake	BC(ER+)	rs141446542	A	T	-0.0421201	0.00856157	8.70001e-07	0.007236	2.5489e-05	21.099
Salad / raw vegetable intake	BC(ER+)	rs146555011	T	C	0.0190804	0.00377612	4.39997e-07	0.037669	2.63945e-05	21.4933
Salad / raw vegetable intake	BC(ER+)	rs148140950	C	G	0.0242019	0.00529595	4.90004e-06	0.021108	2.42053e-05	20.54
Salad / raw vegetable intake	BC(ER+)	rs149615912	T	C	-0.0244394	0.00526168	3.40001e-06	0.019399	2.27239e-05	19.895
Salad / raw vegetable intake	BC(ER+)	rs1528458	G	T	-0.00697061	0.00151472	4.20001e-06	0.332652	2.15732e-05	19.3939
Salad / raw vegetable intake	BC(ER+)	rs16869875	T	C	0.0287545	0.00621759	3.79997e-06	0.013221	2.15738e-05	19.3941
Salad / raw vegetable intake	BC(ER+)	rs17457620	T	C	0.00704448	0.00142835	8.09991e-07	0.490541	2.48035e-05	20.8005
Salad / raw vegetable intake	BC(ER+)	rs17460017	T	A	0.0111744	0.00181338	7.19996e-10	0.190124	3.84533e-05	26.7445
Salad / raw vegetable intake	BC(ER+)	rs1890012	G	T	-0.0104258	0.00180794	8.10009e-09	0.19473	3.40897e-05	24.8443
Salad / raw vegetable intake	BC(ER+)	rs191948657	A	T	-0.0176674	0.00327126	6.59994e-08	0.049748	2.95114e-05	22.8506
Salad / raw vegetable intake	BC(ER+)	rs2149314	A	T	0.00986925	0.00213685	3.89996e-06	0.872676	2.16452e-05	19.4252
Salad / raw vegetable intake	BC(ER+)	rs2183298	T	C	0.00741674	0.00150549	8.40001e-07	0.344853	2.48559e-05	20.8233
Salad / raw vegetable intake	BC(ER+)	rs2289322	T	G	0.00954611	0.0020108	2.1e-06	0.147161	2.2874e-05	19.9603
Salad / raw vegetable intake	BC(ER+)	rs2314765	G	T	-0.017092	0.00372886	4.60002e-06	0.039549	2.21935e-05	19.664
Salad / raw vegetable intake	BC(ER+)	rs2395441	A	G	-0.00656982	0.00142831	4.20001e-06	0.542016	2.14289e-05	19.331
Salad / raw vegetable intake	BC(ER+)	rs2447090	G	A	-0.00727899	0.00148959	1e-06	0.361406	2.44564e-05	20.6494
Salad / raw vegetable intake	BC(ER+)	rs2658193	C	A	0.010498	0.00216159	1.2e-06	0.874574	2.41784e-05	20.5283
Salad / raw vegetable intake	BC(ER+)	rs266070	G	A	-0.00692732	0.00142698	1.2e-06	0.535535	2.38727e-05	20.3952
Salad / raw vegetable intake	BC(ER+)	rs2776307	G	C	-0.00715495	0.00149904	1.79999e-06	0.344712	2.31277e-05	20.0708
Salad / raw vegetable intake	BC(ER+)	rs284270	T	C	-0.0289557	0.00634494	5e-06	0.013273	2.19616e-05	19.563
Salad / raw vegetable intake	BC(ER+)	rs2866121	A	C	0.00743656	0.00142892	1.89998e-07	0.491496	2.76432e-05	22.0371
Salad / raw vegetable intake	BC(ER+)	rs2897290	T	C	0.00810469	0.00153135	1.2e-07	0.405164	3.16615e-05	23.7869
Salad / raw vegetable intake	BC(ER+)	rs2924716	G	T	-0.0077534	0.00144371	7.90005e-08	0.511872	3.00407e-05	23.0811
Salad / raw vegetable intake	BC(ER+)	rs3095337	C	G	-0.0126218	0.00176637	8.99912e-13	0.203909	5.17216e-05	32.5224
Salad / raw vegetable intake	BC(ER+)	rs324499	A	T	0.0102272	0.00193969	1.29999e-07	0.838747	2.82932e-05	22.3201
Salad / raw vegetable intake	BC(ER+)	rs338925	C	T	-0.00721895	0.00153067	2.39999e-06	0.674697	2.28757e-05	19.9611
Salad / raw vegetable intake	BC(ER+)	rs34186148	C	G	-0.00805142	0.0014749	4.79999e-08	0.370054	3.02234e-05	23.1607
Salad / raw vegetable intake	BC(ER+)	rs3879447	T	C	0.00758253	0.00156868	1.29999e-06	0.709716	2.369e-05	20.3157
Salad / raw vegetable intake	BC(ER+)	rs402360	C	T	0.00695802	0.00150536	3.79997e-06	0.363166	2.23941e-05	19.7513
Salad / raw vegetable intake	BC(ER+)	rs4083969	G	C	0.017133	0.00311517	3.79997e-08	0.057217	3.16689e-05	23.7901
Salad / raw vegetable intake	BC(ER+)	rs4291983	A	C	-0.00839985	0.00142481	3.69999e-09	0.517576	3.52351e-05	25.3431
Salad / raw vegetable intake	BC(ER+)	rs4381643	A	G	0.0124617	0.00254436	9.69996e-07	0.08652	2.45471e-05	20.6889
Salad / raw vegetable intake	BC(ER+)	rs4782717	C	T	0.00788493	0.00158949	7.00003e-07	0.715916	2.52892e-05	21.012
Salad / raw vegetable intake	BC(ER+)	rs4923594	T	C	0.00750001	0.00154021	1.09999e-06	0.688064	2.41462e-05	20.5143
Salad / raw vegetable intake	BC(ER+)	rs56367474	T	C	-0.00784897	0.00153837	3.40001e-07	0.313191	2.65033e-05	21.5407
Salad / raw vegetable intake	BC(ER+)	rs57221424	G	C	0.00894101	0.00153327	5.49997e-09	0.321733	3.48899e-05	25.1927
Salad / raw vegetable intake	BC(ER+)	rs58214669	T	C	-0.0163859	0.00330129	6.90001e-07	0.049006	2.50264e-05	20.8976
Salad / raw vegetable intake	BC(ER+)	rs59128343	T	C	-0.00699101	0.00143788	1.2e-06	0.56463	2.40288e-05	20.4632
Salad / raw vegetable intake	BC(ER+)	rs6090392	T	G	0.00741461	0.00147959	5.39995e-07	0.372367	2.56971e-05	21.1896
Salad / raw vegetable intake	BC(ER+)	rs61884825	A	G	-0.0124247	0.00256639	1.29999e-06	0.084901	2.39874e-05	20.4451
Salad / raw vegetable intake	BC(ER+)	rs62107261	C	T	-0.0170308	0.00333325	3.2e-07	0.048247	2.66376e-05	21.5992
Salad / raw vegetable intake	BC(ER+)	rs62109696	A	G	-0.0100901	0.00216468	3.09999e-06	0.124075	2.21295e-05	19.6361
Salad / raw vegetable intake	BC(ER+)	rs62132810	A	G	0.0120967	0.0023241	1.89998e-07	0.113144	2.93662e-05	22.7874
Salad / raw vegetable intake	BC(ER+)	rs62258905	T	G	-0.00788254	0.0016695	2.30001e-06	0.24193	2.27909e-05	19.9241
Salad / raw vegetable intake	BC(ER+)	rs62461186	C	A	-0.0113438	0.00185732	1e-09	0.179827	3.79584e-05	26.529
Salad / raw vegetable intake	BC(ER+)	rs638089	T	C	-0.00748736	0.00142893	1.6e-07	0.518052	2.79937e-05	22.1897
Salad / raw vegetable intake	BC(ER+)	rs6441954	C	T	-0.00658195	0.00142664	4e-06	0.467716	2.15707e-05	19.3928
Salad / raw vegetable intake	BC(ER+)	rs6460754	C	T	0.00689776	0.00142901	1.40001e-06	0.539491	2.36411e-05	20.2944
Salad / raw vegetable intake	BC(ER+)	rs6502052	G	C	-0.00849479	0.00170647	6.4e-07	0.774669	2.51926e-05	20.97
Salad / raw vegetable intake	BC(ER+)	rs67497633	A	G	0.00966783	0.00190253	3.69999e-07	0.168461	2.61861e-05	21.4026
Salad / raw vegetable intake	BC(ER+)	rs6824864	T	C	-0.00736108	0.0016068	4.60002e-06	0.27244	2.14809e-05	19.3537
Salad / raw vegetable intake	BC(ER+)	rs6879110	C	A	-0.00891755	0.00182044	9.69996e-07	0.190492	2.45256e-05	20.6795
Salad / raw vegetable intake	BC(ER+)	rs7045800	C	T	-0.00785693	0.00164183	1.7e-06	0.745309	2.34361e-05	20.2051
Salad / raw vegetable intake	BC(ER+)	rs71466817	T	C	0.0092934	0.00175987	1.29999e-07	0.211939	2.88503e-05	22.5627
Salad / raw vegetable intake	BC(ER+)	rs71645290	T	C	0.0152292	0.0032722	3.29997e-06	0.050026	2.20441e-05	19.5989
Salad / raw vegetable intake	BC(ER+)	rs72866712	T	A	-0.0158263	0.00342902	3.89996e-06	0.044971	2.15148e-05	19.3685
Salad / raw vegetable intake	BC(ER+)	rs72974269	T	C	0.00740567	0.00153185	1.29999e-06	0.317163	2.37552e-05	20.344
Salad / raw vegetable intake	BC(ER+)	rs7433849	C	T	-0.00703443	0.00142959	8.60003e-07	0.541426	2.45718e-05	20.6996
Salad / raw vegetable intake	BC(ER+)	rs7458242	A	G	-0.00708882	0.00146121	1.2e-06	0.60185	2.40831e-05	20.4868
Salad / raw vegetable intake	BC(ER+)	rs75248709	T	C	-0.0197339	0.00352774	2.19999e-08	0.045947	3.41417e-05	24.8669
Salad / raw vegetable intake	BC(ER+)	rs75525887	C	G	-0.0280819	0.00515997	5.30005e-08	0.021056	3.251e-05	24.1564
Salad / raw vegetable intake	BC(ER+)	rs75830063	G	T	-0.00797655	0.00154095	2.30001e-07	0.311589	2.72954e-05	21.8857
Salad / raw vegetable intake	BC(ER+)	rs7619139	A	T	0.0124765	0.00145086	8.00018e-18	0.589193	7.53548e-05	42.8144
Salad / raw vegetable intake	BC(ER+)	rs76566997	A	G	0.00849987	0.00182535	3.2e-06	0.191171	2.23426e-05	19.7289
Salad / raw vegetable intake	BC(ER+)	rs7821179	C	G	-0.0108184	0.00197644	4.39997e-08	0.846577	3.04028e-05	23.2388
Salad / raw vegetable intake	BC(ER+)	rs78706681	A	G	-0.0157406	0.00313514	5.1e-07	0.054483	2.55272e-05	21.1157
Salad / raw vegetable intake	BC(ER+)	rs790561	G	A	0.012474	0.00156199	1.39991e-15	0.704134	6.48324e-05	38.232
Salad / raw vegetable intake	BC(ER+)	rs79199842	A	G	-0.0271451	0.00590554	4.30002e-06	0.015259	2.21443e-05	19.6426
Salad / raw vegetable intake	BC(ER+)	rs8130508	A	G	0.0087404	0.00157797	2.99999e-08	0.289686	3.14391e-05	23.6901
Salad / raw vegetable intake	BC(ER+)	rs817555	A	G	-0.00725229	0.00143722	4.49997e-07	0.455008	2.60849e-05	21.3585
Salad / raw vegetable intake	BC(ER+)	rs9323534	T	C	-0.00665574	0.00143932	3.79997e-06	0.433467	2.17572e-05	19.474
Salad / raw vegetable intake	BC(ER+)	rs9342711	G	A	0.00785584	0.00155878	4.70002e-07	0.300663	2.59527e-05	21.3009
Salad / raw vegetable intake	BC(ER+)	rs9383456	G	A	0.00876271	0.00173299	4.30002e-07	0.784931	2.59248e-05	21.2888
Salad / raw vegetable intake	BC(ER+)	rs9387295	A	G	-0.0075622	0.00160303	2.39999e-06	0.271351	2.26139e-05	19.8471
Salad / raw vegetable intake	BC(ER+)	rs9531213	G	C	-0.0111258	0.00215196	2.30001e-07	0.12717	2.74794e-05	21.9658
Salad / raw vegetable intake	BC(ER+)	rs9790574	T	C	-0.00914338	0.00186456	9.40005e-07	0.180409	2.47229e-05	20.7654
Salad / raw vegetable intake	BC(ER+)	rs9837462	A	C	0.00821484	0.00150771	5.1e-08	0.342977	3.0414e-05	23.2437
Salad / raw vegetable intake	BC(ER+)	rs9959961	C	G	0.00774446	0.0016245	1.89998e-06	0.259723	2.30631e-05	20.0426
Oily fish intake	BC(ER+)	rs10061973	T	G	-0.0108521	0.00191598	1.5e-08	0.5139	5.88385e-05	37.0933
Oily fish intake	BC(ER+)	rs10076975	C	T	0.0112394	0.0019672	1.09999e-08	0.381413	5.96091e-05	37.4481
Oily fish intake	BC(ER+)	rs10137526	T	G	-0.0113956	0.00211647	7.29995e-08	0.287976	5.32544e-05	34.5218
Oily fish intake	BC(ER+)	rs10283413	T	A	-0.00981482	0.00199784	8.99995e-07	0.364827	4.46451e-05	30.5573
Oily fish intake	BC(ER+)	rs10510554	C	T	0.0110446	0.00193636	1.2e-08	0.569277	5.98207e-05	37.5456
Oily fish intake	BC(ER+)	rs10513136	A	G	-0.0233232	0.00386307	1.6e-09	0.065424	6.65209e-05	40.631
Oily fish intake	BC(ER+)	rs1053924	C	T	-0.0125065	0.00206407	1.40001e-09	0.686074	6.73752e-05	41.0244
Oily fish intake	BC(ER+)	rs10819087	G	A	-0.0100098	0.00206656	1.29999e-06	0.687437	4.30577e-05	29.8264
Oily fish intake	BC(ER+)	rs10864473	A	G	-0.00939821	0.00205672	4.90004e-06	0.315827	3.81712e-05	27.5762
Oily fish intake	BC(ER+)	rs11025569	T	C	-0.00913354	0.00196377	3.29997e-06	0.61544	3.94874e-05	28.1823
Oily fish intake	BC(ER+)	rs112139144	A	G	-0.0111818	0.00235386	2e-06	0.208794	4.13106e-05	29.0219
Oily fish intake	BC(ER+)	rs11265908	C	T	-0.0101074	0.0019684	2.80001e-07	0.386734	4.84585e-05	32.3134
Oily fish intake	BC(ER+)	rs114497213	T	G	0.0273225	0.00423605	1.09999e-10	0.05481	7.73481e-05	45.617
Oily fish intake	BC(ER+)	rs11558171	A	C	0.0133697	0.0028011	1.79999e-06	0.139895	4.30157e-05	29.807
Oily fish intake	BC(ER+)	rs11576565	A	G	0.00968328	0.00191443	4.20001e-07	0.488933	4.686e-05	31.5773
Oily fish intake	BC(ER+)	rs11607886	C	T	-0.0115225	0.00194153	2.90001e-09	0.584407	6.44922e-05	39.6968
Oily fish intake	BC(ER+)	rs11648715	G	A	-0.0132797	0.00282072	2.5e-06	0.132257	4.04777e-05	28.6384
Oily fish intake	BC(ER+)	rs116900901	G	T	0.0203022	0.00428782	2.19999e-06	0.053496	4.17407e-05	29.2199
Oily fish intake	BC(ER+)	rs11740769	T	C	-0.0103287	0.0019471	1.09999e-07	0.413608	5.17486e-05	33.8284
Oily fish intake	BC(ER+)	rs11747857	T	C	-0.00969394	0.00200533	1.29999e-06	0.372351	4.39238e-05	30.2252
Oily fish intake	BC(ER+)	rs117551050	C	A	0.0245938	0.00519868	2.19999e-06	0.035003	4.08613e-05	28.815
Oily fish intake	BC(ER+)	rs11763069	A	G	0.0251912	0.00551787	5e-06	0.032592	4.00174e-05	28.4264
Oily fish intake	BC(ER+)	rs11767283	G	A	0.0176735	0.00231943	2.49977e-14	0.221709	0.000107795	59.6388
Oily fish intake	BC(ER+)	rs11777164	T	C	0.00971083	0.00199088	1.09999e-06	0.36591	4.3759e-05	30.1493
Oily fish intake	BC(ER+)	rs11859365	C	A	0.0225669	0.00219679	9.3994e-25	0.253765	0.000192877	98.8258
Oily fish intake	BC(ER+)	rs11990096	T	A	-0.0104118	0.00226362	4.20001e-06	0.764747	3.90063e-05	27.9608
Oily fish intake	BC(ER+)	rs1201289	G	T	-0.0107265	0.0019595	4.39997e-08	0.394525	5.49689e-05	35.3113
Oily fish intake	BC(ER+)	rs1229984	C	T	-0.0268986	0.00580214	3.59998e-06	0.972778	3.83198e-05	27.6447
Oily fish intake	BC(ER+)	rs12576625	C	T	0.0141226	0.00260642	5.99998e-08	0.839279	5.38069e-05	34.7763
Oily fish intake	BC(ER+)	rs1260326	C	T	-0.00934844	0.00195229	1.7e-06	0.60429	4.17956e-05	29.2452
Oily fish intake	BC(ER+)	rs1263459	A	G	-0.00908313	0.00193287	2.59998e-06	0.426008	4.03482e-05	28.5787
Oily fish intake	BC(ER+)	rs12663865	A	G	0.012772	0.00223239	1.09999e-08	0.758185	5.98145e-05	37.5427
Oily fish intake	BC(ER+)	rs12855717	T	C	-0.0122298	0.00192275	2e-10	0.526774	7.45696e-05	44.3374
Oily fish intake	BC(ER+)	rs12896749	C	G	-0.0109641	0.00196607	2.5e-08	0.384721	5.69107e-05	36.2055
Oily fish intake	BC(ER+)	rs12906493	C	T	0.0110217	0.00236968	3.29997e-06	0.211093	4.04601e-05	28.6302
Oily fish intake	BC(ER+)	rs12906962	C	T	0.00977226	0.00206306	2.19999e-06	0.320345	4.1584e-05	29.1478
Oily fish intake	BC(ER+)	rs12966327	T	C	-0.0110387	0.00203915	6.19998e-08	0.329122	5.38104e-05	34.7779
Oily fish intake	BC(ER+)	rs12983532	T	C	-0.0133895	0.00223333	2e-09	0.251137	6.74329e-05	41.051
Oily fish intake	BC(ER+)	rs13023088	T	C	0.0136154	0.00269464	4.39997e-07	0.148871	4.69782e-05	31.6317
Oily fish intake	BC(ER+)	rs13058717	C	T	0.00916866	0.00193237	2.1e-06	0.432315	4.12619e-05	28.9995
Oily fish intake	BC(ER+)	rs13070166	A	T	0.0142105	0.00227811	4.39997e-10	0.228586	7.12174e-05	42.7937
Oily fish intake	BC(ER+)	rs13113700	A	C	-0.0114618	0.00244881	2.90001e-06	0.190347	4.04931e-05	28.6454
Oily fish intake	BC(ER+)	rs13138393	A	G	-0.0104283	0.00215774	1.29999e-06	0.282067	4.40447e-05	30.2809
Oily fish intake	BC(ER+)	rs13160801	G	C	-0.00987203	0.00195814	4.60002e-07	0.390228	4.63798e-05	31.3562
Oily fish intake	BC(ER+)	rs1339229	G	A	0.0102022	0.00194264	1.5e-07	0.482877	5.19814e-05	33.9356
Oily fish intake	BC(ER+)	rs1361016	G	T	0.0149567	0.00265295	1.7e-08	0.844853	5.86443e-05	37.0038
Oily fish intake	BC(ER+)	rs139348162	T	G	-0.027795	0.0058291	1.89998e-06	0.031413	4.70123e-05	31.6474
Oily fish intake	BC(ER+)	rs141652736	C	G	0.0312201	0.00655666	1.89998e-06	0.022366	4.26249e-05	29.6271
Oily fish intake	BC(ER+)	rs1427781	T	C	0.0127866	0.00273715	2.99999e-06	0.142833	4.00345e-05	28.4343
Oily fish intake	BC(ER+)	rs144377835	T	C	-0.0258285	0.00506776	3.50002e-07	0.038626	4.95451e-05	32.8137
Oily fish intake	BC(ER+)	rs1532480	T	G	0.00964394	0.00195018	7.59994e-07	0.543284	4.61543e-05	31.2523
Oily fish intake	BC(ER+)	rs154911	T	A	-0.011216	0.00208626	7.59994e-08	0.303302	5.3165e-05	34.4806
Oily fish intake	BC(ER+)	rs1558542	T	C	0.0114954	0.00244955	2.69998e-06	0.188603	4.04446e-05	28.6231
Oily fish intake	BC(ER+)	rs16850013	A	G	-0.0121239	0.00255561	2.1e-06	0.169345	4.13531e-05	29.0414
Oily fish intake	BC(ER+)	rs17050031	T	C	-0.0120492	0.0019207	3.50002e-10	0.4801	7.24766e-05	43.3736
Oily fish intake	BC(ER+)	rs17057158	T	C	0.0199904	0.00425606	2.59998e-06	0.053451	4.04363e-05	28.6193
Oily fish intake	BC(ER+)	rs170795	G	T	-0.014803	0.0031757	3.09999e-06	0.110279	4.30008e-05	29.8002
Oily fish intake	BC(ER+)	rs17414123	T	C	0.00900939	0.00191718	2.59998e-06	0.493345	4.05774e-05	28.6842
Oily fish intake	BC(ER+)	rs17756423	G	C	0.0140959	0.00270403	1.89998e-07	0.146961	4.9818e-05	32.9394
Oily fish intake	BC(ER+)	rs1821849	C	T	-0.0102127	0.00218294	2.90001e-06	0.740066	4.01277e-05	28.4772
Oily fish intake	BC(ER+)	rs1925517	A	G	-0.0110857	0.00234426	2.30001e-06	0.786918	4.12128e-05	28.9769
Oily fish intake	BC(ER+)	rs1951286	G	T	-0.0145833	0.00199948	2.99985e-13	0.644911	9.74044e-05	54.8534
Oily fish intake	BC(ER+)	rs198795	A	T	-0.0102679	0.00200782	3.2e-07	0.351172	4.80444e-05	32.1227
Oily fish intake	BC(ER+)	rs2042464	T	A	0.0131135	0.0027052	1.29999e-06	0.150902	4.40677e-05	30.2915
Oily fish intake	BC(ER+)	rs2092910	T	C	-0.00901212	0.00196172	4.30002e-06	0.602684	3.88964e-05	27.9102
Oily fish intake	BC(ER+)	rs2271308	C	T	0.0119643	0.00216177	3.09999e-08	0.733181	5.60057e-05	35.7888
Oily fish intake	BC(ER+)	rs2591847	A	G	-0.00976099	0.00193429	4.49997e-07	0.560973	4.693e-05	31.6095
Oily fish intake	BC(ER+)	rs2601759	C	T	-0.00956158	0.00203601	2.69998e-06	0.66976	4.04425e-05	28.6221
Oily fish intake	BC(ER+)	rs275160	C	T	0.0121188	0.00210096	8e-09	0.700597	6.16132e-05	38.371
Oily fish intake	BC(ER+)	rs2827161	G	T	0.0107114	0.00193719	3.2e-08	0.422842	5.60009e-05	35.7866
Oily fish intake	BC(ER+)	rs28533540	A	G	0.0146421	0.00192478	2.80027e-14	0.534203	0.000106694	59.1315
Oily fish intake	BC(ER+)	rs28623270	T	A	-0.0178328	0.00273746	7.29962e-11	0.14872	8.05213e-05	47.0783
Oily fish intake	BC(ER+)	rs3124402	G	A	-0.0220014	0.00215651	1.9002e-24	0.733261	0.000189355	97.2031
Oily fish intake	BC(ER+)	rs321243	G	T	0.0104749	0.00194878	7.69999e-08	0.593132	5.29584e-05	34.3855
Oily fish intake	BC(ER+)	rs34506528	T	C	0.00972947	0.00191687	3.89996e-07	0.510673	4.73097e-05	31.7844
Oily fish intake	BC(ER+)	rs37013	A	G	-0.00996473	0.00198522	5.19996e-07	0.634982	4.60296e-05	31.1949
Oily fish intake	BC(ER+)	rs3781441	A	C	-0.0126279	0.00256907	8.9e-07	0.168385	4.46599e-05	30.5642
Oily fish intake	BC(ER+)	rs3923087	C	T	0.0106916	0.00230203	3.40001e-06	0.778602	3.94098e-05	28.1466
Oily fish intake	BC(ER+)	rs4002471	T	C	-0.0192439	0.0019244	1.50003e-23	0.547362	0.000183502	94.5076
Oily fish intake	BC(ER+)	rs4131293	T	C	0.00972113	0.00192681	4.49997e-07	0.45132	4.68023e-05	31.5507
Oily fish intake	BC(ER+)	rs4261301	T	C	0.00881216	0.00192308	4.60002e-06	0.452602	3.84782e-05	27.7176
Oily fish intake	BC(ER+)	rs4278546	G	A	0.0125555	0.00193806	9.30037e-11	0.441085	7.7726e-05	45.791
Oily fish intake	BC(ER+)	rs4419275	C	T	0.0101626	0.00195877	2.1e-07	0.60973	4.91521e-05	32.6328
Oily fish intake	BC(ER+)	rs45501495	T	C	0.0156803	0.00225713	3.69999e-12	0.236013	8.86667e-05	50.8294
Oily fish intake	BC(ER+)	rs4579097	A	G	-0.0110205	0.00231638	2e-06	0.225069	4.23654e-05	29.5076
Oily fish intake	BC(ER+)	rs4778971	G	A	-0.0104793	0.00201445	2e-07	0.589366	5.31538e-05	34.4755
Oily fish intake	BC(ER+)	rs4817505	C	T	0.00911581	0.00196369	3.40001e-06	0.389559	3.95219e-05	28.1982
Oily fish intake	BC(ER+)	rs4851487	T	C	-0.00924302	0.00195963	2.39999e-06	0.397051	4.09058e-05	28.8355
Oily fish intake	BC(ER+)	rs4869859	C	T	0.0140098	0.00192207	3.10027e-13	0.449939	9.71535e-05	54.7378
Oily fish intake	BC(ER+)	rs4970581	C	A	-0.00994151	0.00194778	3.29997e-07	0.468497	4.92206e-05	32.6643
Oily fish intake	BC(ER+)	rs4974084	A	G	0.00937555	0.00202374	3.59998e-06	0.665967	3.9108e-05	28.0076
Oily fish intake	BC(ER+)	rs4982738	A	G	0.0108608	0.00196936	3.50002e-08	0.582899	5.73572e-05	36.4111
Oily fish intake	BC(ER+)	rs510161	G	C	-0.0112998	0.00206615	4.49997e-08	0.31037	5.46597e-05	35.169
Oily fish intake	BC(ER+)	rs552234	A	G	-0.0116474	0.00191252	1.09999e-09	0.495449	6.78253e-05	41.2317
Oily fish intake	BC(ER+)	rs55688158	G	T	-0.0107329	0.00233026	4.09996e-06	0.229707	4.07656e-05	28.7709
Oily fish intake	BC(ER+)	rs55701338	C	A	-0.0092322	0.00198527	3.29997e-06	0.367028	3.96026e-05	28.2354
Oily fish intake	BC(ER+)	rs55871839	C	T	0.0101847	0.00195078	1.79999e-07	0.417009	5.04352e-05	33.2236
Oily fish intake	BC(ER+)	rs55930451	T	C	-0.0170539	0.00307567	2.90001e-08	0.108001	5.60363e-05	35.8029
Oily fish intake	BC(ER+)	rs55985303	A	G	0.0129737	0.00223629	6.59994e-09	0.241079	6.15905e-05	38.3605
Oily fish intake	BC(ER+)	rs56096330	A	G	-0.0124886	0.00247951	4.70002e-07	0.182193	4.64772e-05	31.401
Oily fish intake	BC(ER+)	rs573057	C	A	0.0119587	0.00237303	4.70002e-07	0.211578	4.7712e-05	31.9696
Oily fish intake	BC(ER+)	rs59355765	T	C	-0.0162522	0.00260966	4.70002e-10	0.160079	7.10276e-05	42.7063
Oily fish intake	BC(ER+)	rs6000943	C	T	0.0100342	0.00198165	4.09996e-07	0.367797	4.68231e-05	31.5603
Oily fish intake	BC(ER+)	rs6021076	G	T	0.00990963	0.0021452	3.79997e-06	0.709417	4.04871e-05	28.6427
Oily fish intake	BC(ER+)	rs6033437	A	C	0.0124683	0.00220977	1.7e-08	0.257329	5.94196e-05	37.3608
Oily fish intake	BC(ER+)	rs6059844	G	A	0.0110001	0.00191451	9.20005e-09	0.495121	6.04953e-05	37.8562
Oily fish intake	BC(ER+)	rs6074041	A	G	0.0115315	0.00228489	4.49997e-07	0.229209	4.69862e-05	31.6354
Oily fish intake	BC(ER+)	rs6089753	T	C	-0.011542	0.0019184	1.79999e-09	0.530967	6.63534e-05	40.5538
Oily fish intake	BC(ER+)	rs6119946	A	G	-0.00970447	0.00194336	5.89997e-07	0.42455	4.60161e-05	31.1887
Oily fish intake	BC(ER+)	rs61882686	A	C	0.0197559	0.0034254	8e-09	0.085234	6.0862e-05	38.0251
Oily fish intake	BC(ER+)	rs62458738	A	G	0.0102945	0.00214285	1.6e-06	0.277598	4.25046e-05	29.5717
Oily fish intake	BC(ER+)	rs631490	C	G	-0.0151398	0.00210253	6.00067e-13	0.709106	9.45619e-05	53.5443
Oily fish intake	BC(ER+)	rs6465487	G	A	-0.0123535	0.00195628	2.69998e-10	0.399814	7.32409e-05	43.7256
Oily fish intake	BC(ER+)	rs6667502	C	T	0.0100901	0.00192365	1.6e-07	0.475374	5.07816e-05	33.3831
Oily fish intake	BC(ER+)	rs6709441	T	A	0.0100127	0.00196562	3.50002e-07	0.383961	4.74272e-05	31.8385
Oily fish intake	BC(ER+)	rs673604	C	T	-0.0162283	0.0034659	2.80001e-06	0.082768	3.99869e-05	28.4123
Oily fish intake	BC(ER+)	rs6769454	A	G	-0.0253252	0.00500801	4.30002e-07	0.037685	4.65181e-05	31.4198
Oily fish intake	BC(ER+)	rs6842641	T	C	-0.0123923	0.0023307	1.09999e-07	0.214263	5.17081e-05	33.8097
Oily fish intake	BC(ER+)	rs6903171	C	G	-0.0127362	0.00276275	4e-06	0.138636	3.87411e-05	27.8387
Oily fish intake	BC(ER+)	rs6951862	G	A	-0.00965141	0.00202551	1.89998e-06	0.662359	4.16639e-05	29.1846
Oily fish intake	BC(ER+)	rs6960970	C	T	-0.0132745	0.00244042	5.30005e-08	0.803633	5.56151e-05	35.6089
Oily fish intake	BC(ER+)	rs6965147	T	G	-0.00999932	0.00192415	2e-07	0.452542	4.95428e-05	32.8127
Oily fish intake	BC(ER+)	rs6988032	T	G	-0.0115648	0.0021787	1.09999e-07	0.737609	5.17704e-05	33.8384
Oily fish intake	BC(ER+)	rs703987	C	G	0.0111218	0.00197362	1.7e-08	0.615005	5.85752e-05	36.972
Oily fish intake	BC(ER+)	rs7147583	A	G	-0.00895035	0.00192834	3.50002e-06	0.564892	3.93797e-05	28.1327
Oily fish intake	BC(ER+)	rs7225002	G	A	-0.013923	0.00194478	8.10028e-13	0.4144	9.40841e-05	53.3243
Oily fish intake	BC(ER+)	rs7243428	G	A	-0.0129784	0.00229212	1.5e-08	0.224648	5.86778e-05	37.0192
Oily fish intake	BC(ER+)	rs72484727	A	G	0.010166	0.00195724	2.1e-07	0.39378	4.93417e-05	32.7201
Oily fish intake	BC(ER+)	rs7254235	G	A	-0.0106304	0.00194012	4.30002e-08	0.577254	5.51538e-05	35.3965
Oily fish intake	BC(ER+)	rs72821178	C	T	-0.0167698	0.00327094	2.90001e-07	0.094121	4.79559e-05	32.0819
Oily fish intake	BC(ER+)	rs72887359	G	C	0.0259261	0.00563199	4.20001e-06	0.029937	3.90403e-05	27.9764
Oily fish intake	BC(ER+)	rs730925	T	A	-0.0104311	0.00195478	9.49992e-08	0.405067	5.24427e-05	34.148
Oily fish intake	BC(ER+)	rs733069	C	T	0.0101871	0.00219376	3.40001e-06	0.255823	3.95136e-05	28.1944
Oily fish intake	BC(ER+)	rs7338243	A	G	0.0110916	0.00223476	6.90001e-07	0.24386	4.53692e-05	30.8908
Oily fish intake	BC(ER+)	rs7404229	G	A	-0.00927999	0.00197398	2.59998e-06	0.614177	4.08138e-05	28.7931
Oily fish intake	BC(ER+)	rs7431970	C	T	-0.0127816	0.00244451	1.7e-07	0.811484	4.99837e-05	33.0157
Oily fish intake	BC(ER+)	rs74575358	C	T	-0.0132925	0.00274668	1.29999e-06	0.140808	4.27524e-05	29.6858
Oily fish intake	BC(ER+)	rs7561608	C	G	0.00966526	0.00198446	1.09999e-06	0.385441	4.42567e-05	30.3785
Oily fish intake	BC(ER+)	rs75887709	G	A	-0.0159106	0.0028148	1.6e-08	0.13588	5.94474e-05	37.3736
Oily fish intake	BC(ER+)	rs7683782	G	C	0.0144775	0.00257399	1.89998e-08	0.833405	5.82016e-05	36.8
Oily fish intake	BC(ER+)	rs77258251	G	A	-0.0213946	0.0043122	7.00003e-07	0.052213	4.53031e-05	30.8603
Oily fish intake	BC(ER+)	rs77424805	T	A	0.0208767	0.00401052	1.89998e-07	0.063045	5.149e-05	33.7093
Oily fish intake	BC(ER+)	rs7749444	T	C	-0.00925434	0.00198535	3.09999e-06	0.469649	4.26636e-05	29.6449
Oily fish intake	BC(ER+)	rs77869596	G	A	0.0312797	0.00590332	1.2e-07	0.02755	5.24257e-05	34.1402
Oily fish intake	BC(ER+)	rs790564	C	A	0.0146906	0.00214766	7.89951e-12	0.722952	8.64517e-05	49.8093
Oily fish intake	BC(ER+)	rs79059303	C	T	-0.0109044	0.00225587	1.29999e-06	0.238226	4.31568e-05	29.872
Oily fish intake	BC(ER+)	rs7919624	T	C	-0.0100358	0.00197108	3.59998e-07	0.380026	4.74592e-05	31.8532
Oily fish intake	BC(ER+)	rs79655964	C	T	-0.0162143	0.00324646	5.89997e-07	0.097976	4.64691e-05	31.3973
Oily fish intake	BC(ER+)	rs79785912	C	T	-0.0130197	0.00249209	1.7e-07	0.181432	5.03501e-05	33.1844
Oily fish intake	BC(ER+)	rs8182438	T	C	-0.0106989	0.00202754	1.29999e-07	0.335452	5.10346e-05	33.4996
Oily fish intake	BC(ER+)	rs903676	A	G	0.0129146	0.00237134	5.1e-08	0.21216	5.57562e-05	35.6739
Oily fish intake	BC(ER+)	rs905575	G	C	0.0138824	0.00251917	3.59998e-08	0.82397	5.59058e-05	35.7428
Oily fish intake	BC(ER+)	rs9301837	A	C	-0.0157428	0.00273045	8.10009e-09	0.143273	6.08416e-05	38.0157
Oily fish intake	BC(ER+)	rs957523	C	T	0.0237355	0.00518135	4.60002e-06	0.035229	3.82958e-05	27.6336
Oily fish intake	BC(ER+)	rs9597870	G	T	-0.0127449	0.00223046	1.09999e-08	0.245844	6.02315e-05	37.7347
Oily fish intake	BC(ER+)	rs9606833	C	T	0.0169856	0.00223087	2.70023e-14	0.243593	0.000106319	58.959
Oily fish intake	BC(ER+)	rs9831061	A	G	0.0103899	0.00225631	4.09996e-06	0.760049	3.93747e-05	28.1304
Oily fish intake	BC(ER+)	rs9841174	C	T	0.0147781	0.00198025	8.49963e-14	0.373913	0.000102252	57.0859
Oily fish intake	BC(ER+)	rs9860241	A	G	0.00893564	0.00194991	4.60002e-06	0.408376	3.85822e-05	27.7655
Oily fish intake	BC(ER+)	rs9889161	T	G	-0.0133201	0.0020015	2.80027e-11	0.357929	8.15502e-05	47.5521
Oily fish intake	BC(ER+)	rs9958909	G	T	0.0157617	0.00277809	1.40001e-08	0.139718	5.97213e-05	37.4998
Beef intake	BC(ER+)	rs10123094	A	G	-0.00814885	0.00173293	2.59998e-06	0.582104	3.23066e-05	24.8955
Beef intake	BC(ER+)	rs10247400	G	T	-0.00809402	0.00172649	2.80001e-06	0.570026	3.21141e-05	24.8067
Beef intake	BC(ER+)	rs10283912	T	C	0.00845232	0.00174479	1.29999e-06	0.519084	3.56688e-05	26.4457
Beef intake	BC(ER+)	rs10789340	G	A	-0.0137797	0.00176936	6.79986e-15	0.626712	8.88427e-05	50.9646
Beef intake	BC(ER+)	rs10909905	A	G	0.0115657	0.0024334	2e-06	0.145257	3.32159e-05	25.3147
Beef intake	BC(ER+)	rs10959890	C	T	-0.0126658	0.00209611	1.5e-09	0.212297	5.36539e-05	34.7385
Beef intake	BC(ER+)	rs1105388	T	C	-0.0113754	0.00187563	1.29999e-09	0.300147	5.43631e-05	35.0655
Beef intake	BC(ER+)	rs11121250	C	T	0.00922066	0.0019904	3.59998e-06	0.74868	3.19946e-05	24.7516
Beef intake	BC(ER+)	rs11165829	G	C	-0.0102001	0.00177865	9.80009e-09	0.35997	4.79408e-05	32.1042
Beef intake	BC(ER+)	rs112094422	T	G	0.0247067	0.00482561	3.09999e-07	0.032387	3.82588e-05	27.64
Beef intake	BC(ER+)	rs115736207	G	A	-0.028684	0.00583803	8.99995e-07	0.023243	3.73584e-05	27.2248
Beef intake	BC(ER+)	rs11600756	T	C	0.0112721	0.00235747	1.7e-06	0.158302	3.38596e-05	25.6116
Beef intake	BC(ER+)	rs117117111	T	C	-0.0239892	0.00517185	3.50002e-06	0.028454	3.18177e-05	24.67
Beef intake	BC(ER+)	rs117340623	A	G	0.0360493	0.00772431	3.09999e-06	0.012473	3.20143e-05	24.7607
Beef intake	BC(ER+)	rs11749912	G	A	-0.00813363	0.00173709	2.80001e-06	0.574436	3.23449e-05	24.9131
Beef intake	BC(ER+)	rs11878917	A	G	0.0150187	0.00274812	4.60002e-08	0.109688	4.40551e-05	30.3125
Beef intake	BC(ER+)	rs11904006	T	C	0.0095811	0.00203897	2.59998e-06	0.227255	3.22411e-05	24.8653
Beef intake	BC(ER+)	rs1191468	A	G	-0.0114689	0.00228056	4.90004e-07	0.830977	3.69495e-05	27.0362
Beef intake	BC(ER+)	rs11981999	A	T	-0.00884842	0.00183394	1.40001e-06	0.363421	3.62263e-05	26.7028
Beef intake	BC(ER+)	rs12113634	C	T	0.00905889	0.00178957	4.09996e-07	0.354867	3.75746e-05	27.3245
Beef intake	BC(ER+)	rs12257513	G	A	0.00963353	0.00209919	4.49997e-06	0.211724	3.09777e-05	24.2827
Beef intake	BC(ER+)	rs12652806	C	T	-0.00922825	0.00196813	2.69998e-06	0.741313	3.26622e-05	25.0594
Beef intake	BC(ER+)	rs12670003	A	G	0.00863884	0.00186617	3.69999e-06	0.299577	3.13191e-05	24.4402
Beef intake	BC(ER+)	rs13145306	T	C	0.0167526	0.0035034	1.7e-06	0.064016	3.36319e-05	25.5065
Beef intake	BC(ER+)	rs132901	T	C	0.0139249	0.00209282	2.90001e-11	0.787662	6.48607e-05	39.906
Beef intake	BC(ER+)	rs1343431	C	A	-0.00816806	0.00178777	4.90004e-06	0.64797	3.0437e-05	24.0335
Beef intake	BC(ER+)	rs139552257	T	C	-0.0401304	0.00756083	1.09999e-07	0.013764	4.37222e-05	30.1591
Beef intake	BC(ER+)	rs140748046	C	T	-0.0263625	0.00567026	3.29997e-06	0.025889	3.50531e-05	26.1619
Beef intake	BC(ER+)	rs144160011	G	A	-0.0279118	0.00596216	2.80001e-06	0.021747	3.31479e-05	25.2834
Beef intake	BC(ER+)	rs1442572	A	G	-0.00928024	0.00171283	5.99998e-08	0.474348	4.29481e-05	29.8021
Beef intake	BC(ER+)	rs1470610	C	G	-0.0122159	0.00215779	1.5e-08	0.196185	4.70655e-05	31.7006
Beef intake	BC(ER+)	rs1555302	C	A	-0.00906522	0.00185031	9.59997e-07	0.31176	3.52653e-05	26.2597
Beef intake	BC(ER+)	rs1556147	T	A	0.00991399	0.0018222	5.30005e-08	0.671661	4.3351e-05	29.9879
Beef intake	BC(ER+)	rs17274957	A	G	-0.00852526	0.00173914	9.49992e-07	0.406895	3.508e-05	26.1742
Beef intake	BC(ER+)	rs17413652	A	G	-0.0121641	0.00251848	1.40001e-06	0.133418	3.42148e-05	25.7753
Beef intake	BC(ER+)	rs17501421	A	G	-0.0166413	0.00339788	9.69996e-07	0.067947	3.50764e-05	26.1726
Beef intake	BC(ER+)	rs17624102	T	C	0.0212405	0.00437752	1.2e-06	0.040777	3.52935e-05	26.2727
Beef intake	BC(ER+)	rs187160427	A	G	0.0192329	0.0037676	3.29997e-07	0.057541	4.01199e-05	28.498
Beef intake	BC(ER+)	rs1884	C	G	-0.00955636	0.00197045	1.2e-06	0.251902	3.44195e-05	25.8697
Beef intake	BC(ER+)	rs188514098	A	C	0.0317283	0.00687599	3.89996e-06	0.017433	3.44872e-05	25.9009
Beef intake	BC(ER+)	rs2107601	T	C	-0.0133452	0.00272286	9.49992e-07	0.110872	3.51129e-05	26.1894
Beef intake	BC(ER+)	rs2403202	C	G	-0.00917913	0.00180931	3.89996e-07	0.659776	3.78264e-05	27.4405
Beef intake	BC(ER+)	rs2567950	G	T	0.00927696	0.00173005	8.19993e-08	0.576734	4.20175e-05	29.373
Beef intake	BC(ER+)	rs267733	G	A	0.0112895	0.00232531	1.2e-06	0.16093	3.44203e-05	25.8701
Beef intake	BC(ER+)	rs2812225	C	T	0.013742	0.00259891	1.2e-07	0.123491	4.0881e-05	28.849
Beef intake	BC(ER+)	rs28570979	G	A	0.00896239	0.0019519	4.39997e-06	0.258045	3.07575e-05	24.1812
Beef intake	BC(ER+)	rs34465895	G	A	-0.021779	0.00456927	1.89998e-06	0.038703	3.52946e-05	26.2732
Beef intake	BC(ER+)	rs35556085	A	G	0.0115965	0.00251241	3.89996e-06	0.133211	3.10554e-05	24.3186
Beef intake	BC(ER+)	rs35800274	C	G	-0.00889046	0.00188132	2.30001e-06	0.308919	3.37483e-05	25.5602
Beef intake	BC(ER+)	rs386231	T	C	0.00885342	0.00192628	4.30002e-06	0.722526	3.14288e-05	24.4907
Beef intake	BC(ER+)	rs4131337	G	A	0.0102424	0.00205102	5.89997e-07	0.222967	3.63508e-05	26.7602
Beef intake	BC(ER+)	rs41476948	A	G	0.00823392	0.00174967	2.5e-06	0.39556	3.24197e-05	24.9476
Beef intake	BC(ER+)	rs429358	C	T	-0.0148514	0.00236847	3.59998e-10	0.154226	5.75409e-05	36.5308
Beef intake	BC(ER+)	rs4585149	C	T	-0.0108191	0.00224164	1.40001e-06	0.820451	3.44864e-05	25.9005
Beef intake	BC(ER+)	rs4676964	T	C	0.0133533	0.00172438	9.60064e-15	0.510605	8.91152e-05	51.0903
Beef intake	BC(ER+)	rs4714375	G	T	-0.00881509	0.00184192	1.7e-06	0.316222	3.3604e-05	25.4937
Beef intake	BC(ER+)	rs4863708	A	C	0.00866037	0.00188126	4.20001e-06	0.292672	3.10531e-05	24.3175
Beef intake	BC(ER+)	rs4916505	G	T	-0.00869591	0.00172774	4.79999e-07	0.574662	3.69664e-05	27.044
Beef intake	BC(ER+)	rs60255715	G	C	0.0164135	0.00331142	7.19996e-07	0.072638	3.62949e-05	26.7344
Beef intake	BC(ER+)	rs61845699	A	G	0.00809301	0.00171264	2.30001e-06	0.495754	3.2746e-05	25.0981
Beef intake	BC(ER+)	rs62015188	A	C	0.0331772	0.00647436	2.99999e-07	0.017759	3.84013e-05	27.7056
Beef intake	BC(ER+)	rs62169335	T	C	-0.00968628	0.00173523	2.39999e-08	0.543241	4.65611e-05	31.4681
Beef intake	BC(ER+)	rs62396185	C	G	-0.0148447	0.00195102	2.80027e-14	0.260057	8.48086e-05	49.1044
Beef intake	BC(ER+)	rs62419271	C	G	-0.0316308	0.00689415	4.49997e-06	0.018714	3.67462e-05	26.9425
Beef intake	BC(ER+)	rs645040	T	G	0.0104384	0.00203926	3.09999e-07	0.773061	3.82314e-05	27.6273
Beef intake	BC(ER+)	rs6669189	T	C	-0.00804146	0.00174883	4.30002e-06	0.401594	3.10801e-05	24.33
Beef intake	BC(ER+)	rs67616875	A	C	-0.00994177	0.0021258	2.90001e-06	0.202693	3.19464e-05	24.7294
Beef intake	BC(ER+)	rs6791758	C	T	0.00828915	0.00172025	1.40001e-06	0.448073	3.39845e-05	25.6691
Beef intake	BC(ER+)	rs6851529	T	C	0.00795517	0.00173721	4.70002e-06	0.576977	3.08924e-05	24.2434
Beef intake	BC(ER+)	rs7018123	G	A	-0.00860998	0.00187282	4.30002e-06	0.29927	3.1092e-05	24.3354
Beef intake	BC(ER+)	rs71559014	G	A	0.0151489	0.00310218	1e-06	0.086254	3.6174e-05	26.6787
Beef intake	BC(ER+)	rs7174015	A	G	0.00835111	0.00174992	1.79999e-06	0.405128	3.36151e-05	25.4988
Beef intake	BC(ER+)	rs7220792	T	A	-0.0105505	0.00200736	1.5e-07	0.755901	4.10778e-05	28.9397
Beef intake	BC(ER+)	rs7238302	T	G	0.00796071	0.00172796	4.09996e-06	0.484256	3.1655e-05	24.595
Beef intake	BC(ER+)	rs72779821	G	T	0.010406	0.00214786	1.29999e-06	0.197728	3.43548e-05	25.8399
Beef intake	BC(ER+)	rs74045004	A	T	-0.00947552	0.00193634	9.90011e-07	0.26734	3.51724e-05	26.2169
Beef intake	BC(ER+)	rs74818437	A	G	0.0196703	0.00411355	1.7e-06	0.045792	3.38131e-05	25.5901
Beef intake	BC(ER+)	rs75191738	T	C	0.011484	0.00241273	1.89998e-06	0.152029	3.40035e-05	25.6779
Beef intake	BC(ER+)	rs7597864	T	C	0.00870439	0.00186607	3.09999e-06	0.301298	3.19003e-05	24.7081
Beef intake	BC(ER+)	rs7601686	T	C	-0.00871536	0.00175587	6.90001e-07	0.387082	3.60418e-05	26.6177
Beef intake	BC(ER+)	rs77862656	T	C	0.0153164	0.00304096	4.70002e-07	0.089418	3.82021e-05	27.6138
Beef intake	BC(ER+)	rs7791463	A	G	0.00954846	0.00171063	2.39999e-08	0.534781	4.5366e-05	30.917
Beef intake	BC(ER+)	rs784251	T	C	-0.0103387	0.00171651	1.7e-09	0.477649	5.33376e-05	34.5926
Beef intake	BC(ER+)	rs7902949	T	C	-0.00956567	0.0020129	2e-06	0.751469	3.41785e-05	25.7585
Beef intake	BC(ER+)	rs79809011	A	G	-0.0280593	0.00508482	3.40001e-08	0.029465	4.50299e-05	30.762
Beef intake	BC(ER+)	rs80321956	A	G	0.0363798	0.00747579	1.09999e-06	0.013238	3.45768e-05	25.9422
Beef intake	BC(ER+)	rs803370	C	T	0.00964844	0.00189263	3.40001e-07	0.703379	3.8845e-05	27.9102
Beef intake	BC(ER+)	rs897509	G	A	-0.00886239	0.00171667	2.39999e-07	0.468561	3.91157e-05	28.035
Beef intake	BC(ER+)	rs9319848	A	G	-0.00940045	0.00205386	4.70002e-06	0.775101	3.08087e-05	24.2048
Beef intake	BC(ER+)	rs937813	C	T	0.0147037	0.00275152	9.09997e-08	0.110097	4.23644e-05	29.533
Beef intake	BC(ER+)	rs952645	C	T	0.00793001	0.001723	4.20001e-06	0.530522	3.13254e-05	24.443
Beef intake	BC(ER+)	rs9615805	A	G	0.0135409	0.00281801	1.5e-06	0.10317	3.39304e-05	25.6442
Beef intake	BC(ER+)	rs9861346	T	C	-0.0123998	0.00243565	3.59998e-07	0.854477	3.82377e-05	27.6302
Fresh fruit intake	BC(ER+)	rs10059461	T	G	0.00685415	0.00133446	2.80001e-07	0.29819	1.9663e-05	18.7789
Fresh fruit intake	BC(ER+)	rs10064431	C	T	-0.00757392	0.00122365	5.99998e-10	0.522495	2.86241e-05	22.7799
Fresh fruit intake	BC(ER+)	rs10192394	T	C	-0.00766096	0.0012287	4.49997e-10	0.528785	2.92479e-05	23.0584
Fresh fruit intake	BC(ER+)	rs10249294	A	G	0.0195637	0.00126299	4.10015e-54	0.372973	0.000179018	89.9385
Fresh fruit intake	BC(ER+)	rs10271924	T	C	-0.00704676	0.00125592	2e-08	0.492595	2.4823e-05	21.0827
Fresh fruit intake	BC(ER+)	rs1035390	C	T	-0.00571967	0.0012379	3.79997e-06	0.420477	1.59435e-05	17.1183
Fresh fruit intake	BC(ER+)	rs10412051	T	C	0.00561988	0.00122369	4.39997e-06	0.533268	1.57216e-05	17.0192
Fresh fruit intake	BC(ER+)	rs10501667	G	A	-0.00612268	0.00128767	2e-06	0.351487	1.709e-05	17.6301
Fresh fruit intake	BC(ER+)	rs1051547	C	T	-0.00757523	0.00124161	1.09999e-09	0.561537	2.82575e-05	22.6162
Fresh fruit intake	BC(ER+)	rs10838724	T	G	0.00901088	0.00128277	2.09991e-12	0.367992	3.77681e-05	26.8626
Fresh fruit intake	BC(ER+)	rs10840126	G	A	-0.00771754	0.00128576	1.89998e-09	0.376121	2.79522e-05	22.4799
Fresh fruit intake	BC(ER+)	rs11032362	A	G	0.0123929	0.00212339	5.30005e-09	0.090976	2.54026e-05	21.3415
Fresh fruit intake	BC(ER+)	rs11075545	C	A	-0.00583375	0.00125476	3.29997e-06	0.613813	1.61346e-05	17.2036
Fresh fruit intake	BC(ER+)	rs11085749	A	G	-0.00773361	0.00125477	7.10003e-10	0.387076	2.8379e-05	22.6705
Fresh fruit intake	BC(ER+)	rs11129657	C	T	-0.00817202	0.00150517	5.69994e-08	0.21028	2.21799e-05	19.9027
Fresh fruit intake	BC(ER+)	rs11130633	C	T	0.00649982	0.00129574	5.30005e-07	0.665787	1.88014e-05	18.3943
Fresh fruit intake	BC(ER+)	rs11147593	A	G	0.00651235	0.00139402	2.99999e-06	0.740774	1.62881e-05	17.2721
Fresh fruit intake	BC(ER+)	rs11165976	T	C	-0.00706281	0.00130342	5.99998e-08	0.325698	2.19106e-05	19.7824
Fresh fruit intake	BC(ER+)	rs11248509	T	A	0.00732973	0.00126801	7.39997e-09	0.371237	2.5081e-05	21.1979
Fresh fruit intake	BC(ER+)	rs115163723	T	C	0.0171997	0.00368081	2.99999e-06	0.029449	1.69107e-05	17.5501
Fresh fruit intake	BC(ER+)	rs115165749	T	C	-0.0121845	0.00265591	4.49997e-06	0.056009	1.5699e-05	17.0091
Fresh fruit intake	BC(ER+)	rs11622939	T	C	-0.00691433	0.0014185	1.09999e-06	0.247928	1.78285e-05	17.9599
Fresh fruit intake	BC(ER+)	rs11649274	A	G	0.00658415	0.00124634	1.29999e-07	0.401129	2.0828e-05	19.299
Fresh fruit intake	BC(ER+)	rs117061004	A	G	0.0156939	0.00342557	4.60002e-06	0.032823	1.56378e-05	16.9818
Fresh fruit intake	BC(ER+)	rs117118401	A	T	-0.0131689	0.00246598	9.29994e-08	0.06662	2.15671e-05	19.6291
Fresh fruit intake	BC(ER+)	rs1172553	A	G	-0.0116025	0.00249984	3.50002e-06	0.93625	1.60696e-05	17.1746
Fresh fruit intake	BC(ER+)	rs11758313	T	C	0.00658734	0.00131414	5.39995e-07	0.313943	1.86922e-05	18.3455
Fresh fruit intake	BC(ER+)	rs11896330	A	G	-0.00844567	0.0012744	3.40017e-11	0.632839	3.31473e-05	24.7994
Fresh fruit intake	BC(ER+)	rs11903377	T	C	0.00805099	0.00166993	1.40001e-06	0.16193	1.75928e-05	17.8546
Fresh fruit intake	BC(ER+)	rs11931740	A	G	0.0065832	0.00140531	2.80001e-06	0.254562	1.64479e-05	17.3434
Fresh fruit intake	BC(ER+)	rs11990258	A	G	0.00682793	0.00142051	1.5e-06	0.246482	1.73176e-05	17.7317
Fresh fruit intake	BC(ER+)	rs12044599	G	A	0.00942073	0.0015033	3.69999e-10	0.21008	2.94555e-05	23.1511
Fresh fruit intake	BC(ER+)	rs12446517	G	T	-0.00647943	0.0012888	5e-07	0.345474	1.89865e-05	18.4769
Fresh fruit intake	BC(ER+)	rs12536253	C	G	-0.00815943	0.00141599	8.30004e-09	0.24901	2.49001e-05	21.1172
Fresh fruit intake	BC(ER+)	rs12641371	T	C	0.00791271	0.00123354	1.40001e-10	0.433148	3.07458e-05	23.7272
Fresh fruit intake	BC(ER+)	rs12695010	A	G	0.00586875	0.0012631	3.40001e-06	0.378796	1.62092e-05	17.2369
Fresh fruit intake	BC(ER+)	rs12780952	A	G	0.00747457	0.00135361	3.40001e-08	0.286382	2.28357e-05	20.1955
Fresh fruit intake	BC(ER+)	rs12885598	A	G	0.00751549	0.00124738	1.7e-09	0.596671	2.71856e-05	22.1376
Fresh fruit intake	BC(ER+)	rs13072255	C	A	0.00898012	0.00122355	2.09991e-13	0.493966	4.03154e-05	27.9999
Fresh fruit intake	BC(ER+)	rs133377	T	C	-0.00623313	0.00130442	1.79999e-06	0.675407	1.70352e-05	17.6057
Fresh fruit intake	BC(ER+)	rs1356292	T	C	0.00917471	0.00155324	3.50002e-09	0.807546	2.61643e-05	21.6816
Fresh fruit intake	BC(ER+)	rs1375566	A	G	-0.00783382	0.001266	6.1e-10	0.627412	2.86919e-05	22.8101
Fresh fruit intake	BC(ER+)	rs139042899	C	A	0.035995	0.00608106	3.2e-09	0.013469	3.44319e-05	25.373
Fresh fruit intake	BC(ER+)	rs1411451	T	C	-0.0106068	0.00223396	2.1e-06	0.082308	1.69956e-05	17.588
Fresh fruit intake	BC(ER+)	rs1466781	C	T	-0.00571793	0.00123896	3.89996e-06	0.419952	1.59284e-05	17.1115
Fresh fruit intake	BC(ER+)	rs1478254	T	C	-0.00568387	0.00122283	3.29997e-06	0.511864	1.61441e-05	17.2078
Fresh fruit intake	BC(ER+)	rs149449	A	G	0.00728855	0.00122061	2.39999e-09	0.489167	2.6549e-05	21.8534
Fresh fruit intake	BC(ER+)	rs1620977	G	A	-0.0131742	0.00137761	1.10002e-21	0.730517	6.83345e-05	40.5107
Fresh fruit intake	BC(ER+)	rs163543	T	C	0.0122965	0.00267857	4.39997e-06	0.941427	1.66754e-05	17.445
Fresh fruit intake	BC(ER+)	rs17049185	T	G	0.00804043	0.00139033	7.29995e-09	0.267872	2.53573e-05	21.3213
Fresh fruit intake	BC(ER+)	rs1723625	A	C	-0.00566984	0.001236	4.49997e-06	0.572101	1.57393e-05	17.0271
Fresh fruit intake	BC(ER+)	rs17238607	A	G	-0.00993025	0.0019939	6.29999e-07	0.105257	1.85738e-05	18.2926
Fresh fruit intake	BC(ER+)	rs17258783	T	C	-0.00717343	0.00148477	1.40001e-06	0.216246	1.74426e-05	17.7876
Fresh fruit intake	BC(ER+)	rs1746137	T	C	0.00763354	0.00151925	5e-07	0.21745	1.98314e-05	18.8541
Fresh fruit intake	BC(ER+)	rs1866823	A	G	0.00743079	0.0012406	2.1e-09	0.544469	2.73899e-05	22.2288
Fresh fruit intake	BC(ER+)	rs1916383	T	C	0.00596971	0.00123831	1.40001e-06	0.448836	1.76321e-05	17.8722
Fresh fruit intake	BC(ER+)	rs1964272	A	G	0.00830429	0.00122265	1.10002e-11	0.48389	3.44448e-05	25.3788
Fresh fruit intake	BC(ER+)	rs2042464	T	A	0.0089861	0.00172779	2e-07	0.151073	2.07124e-05	19.2474
Fresh fruit intake	BC(ER+)	rs2093654	G	A	0.00712915	0.00125874	1.5e-08	0.388133	2.41403e-05	20.7779
Fresh fruit intake	BC(ER+)	rs2143081	A	G	0.00832073	0.00122891	1.29987e-11	0.539822	3.43977e-05	25.3577
Fresh fruit intake	BC(ER+)	rs216526	G	A	-0.00602046	0.00124386	1.29999e-06	0.408712	1.75189e-05	17.8216
Fresh fruit intake	BC(ER+)	rs2189620	C	T	-0.00633725	0.00131044	1.29999e-06	0.681362	1.74384e-05	17.7857
Fresh fruit intake	BC(ER+)	rs2254860	G	A	-0.00684852	0.0013374	2.99999e-07	0.297893	1.96195e-05	18.7595
Fresh fruit intake	BC(ER+)	rs2425840	C	A	0.00653474	0.001245	1.5e-07	0.409513	2.06521e-05	19.2205
Fresh fruit intake	BC(ER+)	rs2472297	T	C	-0.00722295	0.00138628	1.89998e-07	0.261409	2.01458e-05	18.9945
[truncated: 1,831 more rows]

## Sheet: S31
Supplementary Table S31. Genetic instruments for 45 diet habbits and BC(ER-) used in the MR analyses.
[truncated: 3,631 more rows]

[truncated: 13 more sheets: S32, S33, S34, S35, S36, S37, S38, S39, S40, S41, S42, S43, S44]
